# Supplementary material for: 2-(2-Fluoro-4-hy­droxy­benz­yl)isoindoline-1,3-dione
Source: Acta Crystallogr Sect E Struct Rep Online. 2012 Jul 18;68(Pt 8):o2478. doi: 10.1107/S1600536812029923 (PMC3414933; doi:10.1107/S1600536812029923)
Supplement: Supplementary file 1 [file e-68-o2478-sup1.cif]

##############################################################################
#                                                                            #
# This CIF contains the data in a paper accepted for publication in          #
# Acta Crystallographica Section E. It conforms to the requirements of       #
# Notes for Authors for Acta Crystallographica Section E, and has been       #
# peer reviewed under the auspices of the IUCr Commission on Journals.       #
#                                                                            #
# Full details of the Crystallographic Information File format               #
# are given in the paper "The Crystallographic Information File (CIF):       #
# a New Standard Archive File for Crystallography" by S. R. Hall, F. H.      #
# Allen and I. D. Brown [Acta Cryst. (1991), A47, 655-685].                  #
#                                                                            #
# The current version of the core CIF dictionary is obtainable from          #
# ftp://ftp.iucr.org/pub/cif_core.dic.                                       #
#                                                                            #
# Software is freely available for graphical display of the structure(s)     #
# in this CIF. For information consult the CIF software page                 #
# http://www.iucr.org/resources/cif/software.                                #
#                                                                            #
# This file may be used for bona fide research purposes within the           #
# scientific community so long as proper attribution is given to the journal # 
# article from which it was obtained.                                        #
#                                                                            #
##############################################################################
data_I
_audit_creation_method     SHELXL97
_chemical_name_systematic
;
2-(2-Fluoro-4-hydroxybenzyl)isoindoline-1,3-dione
;
_chemical_name_common     ?
_chemical_formula_moiety     'C15 H10 F N O3'
_chemical_formula_sum     'C15 H10 F N O3'
_chemical_formula_iupac     'C15 H10 F N O3'
_chemical_formula_weight     271.24
_chemical_melting_point     ?
_symmetry_cell_setting     monoclinic
_symmetry_space_group_name_H-M     'P 21/c'
_symmetry_space_group_name_Hall     '-P2ybc'
loop_
    _symmetry_equiv_pos_as_xyz
    'x, y, z'
    '-x, y+1/2, -z+1/2'
    '-x, -y, -z'
    'x, -y-1/2, z-1/2'
_cell_length_a     12.4362(7)
_cell_length_b     13.8189(8)
_cell_length_c     7.2376(4)
_cell_angle_alpha     90.00
_cell_angle_beta     105.784(6)
_cell_angle_gamma     90.00
_cell_volume     1196.92(12)
_cell_formula_units_Z     4
_cell_measurement_reflns_used     1089
_cell_measurement_theta_min     3.2661
_cell_measurement_theta_max     29.2458
_cell_measurement_temperature     296
_exptl_crystal_description     plate
_exptl_crystal_colour     yellow
_exptl_crystal_size_max     0.49
_exptl_crystal_size_mid     0.36
_exptl_crystal_size_min     0.16
_exptl_crystal_density_diffrn     1.505
_exptl_crystal_density_meas     ?
_exptl_crystal_density_method     'not measured'
_exptl_crystal_F_000     560
_exptl_absorpt_coefficient_mu     0.116
_exptl_absorpt_correction_type     analytical
_exptl_absorpt_process_details
;
[CrysAlis PRO (Agilent, 2012) and Clark & Reid (1995)]
;
_exptl_absorpt_correction_T_min     0.977
_exptl_absorpt_correction_T_max     0.995
_exptl_special_details
;
;
_diffrn_ambient_temperature     296
_diffrn_radiation_type     MoK\a
_diffrn_radiation_wavelength     0.71073
_diffrn_radiation_source     'Enhance (Mo) X-ray Source'
_diffrn_radiation_monochromator     graphite
_diffrn_measurement_device_type     'Agilent Xcalibur Eos'
_diffrn_measurement_method     \w
_diffrn_detector_area_resol_mean     16.1333
_diffrn_reflns_number     6558
_diffrn_reflns_av_R_equivalents     0.0298
_diffrn_reflns_av_sigmaI/netI     0.0505
_diffrn_reflns_theta_min     3.2661
_diffrn_reflns_theta_max     26.50
_diffrn_reflns_theta_full     26.50
_diffrn_measured_fraction_theta_max     0.999
_diffrn_measured_fraction_theta_full     0.999
_diffrn_reflns_limit_h_min     -15
_diffrn_reflns_limit_h_max     15
_diffrn_reflns_limit_k_min     -10
_diffrn_reflns_limit_k_max     17
_diffrn_reflns_limit_l_min     -9
_diffrn_reflns_limit_l_max     9
_diffrn_standards_number     ?
_diffrn_standards_interval_count     ?
_diffrn_standards_interval_time     ?
_diffrn_standards_decay_%     ?
_refine_special_details
;
Refinement of <i>F</i>^2^ against ALL reflections. The weighted <i>R</i>-factor
<i>wR</i> and goodness of fit <i>S</i> are based on <i>F</i>^2^, conventional
<i>R</i>-factors <i>R</i> are based on <i>F</i>, with <i>F</i> set to zero for
negative <i>F</i>^2^. The threshold expression of <i>F</i>^2^ >
\s(<i>F</i>^2^) is used only for calculating <i>R</i>-factors(gt) <i>etc</i>.
and is not relevant to the choice of reflections for refinement.
<i>R</i>-factors based on <i>F</i>^2^ are statistically about twice as large
as those based on <i>F</i>, and <i>R</i>-factors based on ALL data will be
even larger.
;
_reflns_number_total     2475
_reflns_number_gt     1455
_reflns_threshold_expression     I>2\s(I)
_refine_ls_structure_factor_coef     Fsqd
_refine_ls_matrix_type     full
_refine_ls_R_factor_all     0.1083
_refine_ls_R_factor_gt     0.0568
_refine_ls_wR_factor_gt     0.1172
_refine_ls_wR_factor_ref     0.1414
_refine_ls_goodness_of_fit_ref     1.040
_refine_ls_restrained_S_all     1.043
_refine_ls_number_reflns     2475
_refine_ls_number_parameters     182
_refine_ls_number_restraints     1
_refine_ls_hydrogen_treatment     constr
_refine_ls_weighting_scheme     calc
_refine_ls_weighting_details
       'calc w = 1/[\s^2^(Fo^2^)+(0.0576P)^2^+0.0520P] where P=(Fo^2^+2Fc^2^)/3'
_atom_sites_solution_hydrogens     geom
_atom_sites_solution_primary     direct
_atom_sites_solution_secondary     difmap
_refine_ls_shift/su_max     0.000
_refine_ls_shift/su_mean     0.000
_refine_diff_density_max     0.266
_refine_diff_density_min     -0.248
_refine_ls_extinction_method     'SHELXL97 (Sheldrick, 2008)'
_refine_ls_extinction_coef     0.015(2)
_refine_ls_extinction_expression
                                  'Fc^*^=kFc[1+0.001xFc^2^\l^3^/sin(2\q)]^-1/4^'
loop_
    _atom_type_symbol
    _atom_type_description
    _atom_type_scat_dispersion_real
    _atom_type_scat_dispersion_imag
    _atom_type_scat_source
    'C' 'C' 0.0033 0.0016
                         'International Tables Vol C Tables 4.2.6.8 and 6.1.1.4'
    'H' 'H' 0.0000 0.0000
                         'International Tables Vol C Tables 4.2.6.8 and 6.1.1.4'
    'F' 'F' 0.0171 0.0103
                         'International Tables Vol C Tables 4.2.6.8 and 6.1.1.4'
    'N' 'N' 0.0061 0.0033
                         'International Tables Vol C Tables 4.2.6.8 and 6.1.1.4'
    'O' 'O' 0.0106 0.0060
                         'International Tables Vol C Tables 4.2.6.8 and 6.1.1.4'
_computing_data_collection     'CrysAlis PRO (Agilent, 2012)'
_computing_cell_refinement     'CrysAlis PRO (Agilent, 2012)'
_computing_data_reduction     'CrysAlis PRO (Agilent, 2012)'
_computing_structure_solution     'SHELXS97 (Sheldrick, 2008)'
_computing_structure_refinement     'SHELXL97 (Sheldrick, 2008)'
_computing_molecular_graphics     'ORTEP-3 for Windows (Farrugia, 1997)'
_computing_publication_material     'WinGX (Farrugia, 1999)'
loop_
    _atom_site_type_symbol
    _atom_site_label
    _atom_site_fract_x
    _atom_site_fract_y
    _atom_site_fract_z
    _atom_site_U_iso_or_equiv
    _atom_site_adp_type
    _atom_site_calc_flag
    _atom_site_refinement_flags
    _atom_site_occupancy
    _atom_site_symmetry_multiplicity
    _atom_site_disorder_assembly
    _atom_site_disorder_group
    F F1 0.51132(13) 0.39770(13) 0.2014(2) 0.0744(5) Uani d . 1 1 . .
    O O1 0.62844(14) 0.34620(14) 0.8605(2) 0.0669(6) Uani d U 1 1 . .
    H H1 0.6025 0.3378 0.9521 0.100 Uiso calc R 1 1 . .
    O O2 0.14305(15) 0.22946(14) 0.1784(3) 0.0688(6) Uani d . 1 1 . .
    O O3 0.15474(15) 0.55595(13) 0.2472(2) 0.0640(6) Uani d . 1 1 . .
    C C1 0.4371(2) 0.3540(2) 0.7088(4) 0.0587(7) Uani d . 1 1 . .
    H H2 0.4209 0.3437 0.8253 0.070 Uiso calc R 1 1 . .
    C C2 0.3525(2) 0.36576(18) 0.5413(4) 0.0512(7) Uani d . 1 1 . .
    H H6 0.2786 0.3635 0.5460 0.061 Uiso calc R 1 1 . .
    C C3 0.37512(19) 0.38080(16) 0.3672(3) 0.0432(6) Uani d . 1 1 . .
    C C4 0.4864(2) 0.38324(18) 0.3694(3) 0.0489(6) Uani d . 1 1 . .
    C C5 0.5730(2) 0.37230(18) 0.5324(4) 0.0555(7) Uani d . 1 1 . .
    H H3 0.6472 0.3745 0.5292 0.067 Uiso calc R 1 1 . .
    C C6 0.5443(2) 0.35796(19) 0.6992(4) 0.0573(7) Uani d U 1 1 . .
    C C7 0.2863(2) 0.39461(19) 0.1803(3) 0.0513(7) Uani d . 1 1 . .
    H H7A 0.2988 0.4560 0.1244 0.062 Uiso calc R 1 1 . .
    H H7B 0.2934 0.3438 0.0920 0.062 Uiso calc R 1 1 . .
    C C8 0.1105(2) 0.31010(19) 0.1968(4) 0.0486(7) Uani d . 1 1 . .
    C C9 0.00117(19) 0.34221(18) 0.2184(3) 0.0443(6) Uani d . 1 1 . .
    C C10 0.00446(19) 0.44188(18) 0.2373(3) 0.0423(6) Uani d . 1 1 . .
    C C11 0.1162(2) 0.47537(19) 0.2301(3) 0.0464(6) Uani d . 1 1 . .
    C C12 -0.0859(2) 0.4927(2) 0.2606(3) 0.0536(7) Uani d . 1 1 . .
    H H12 -0.0835 0.5596 0.2748 0.064 Uiso calc R 1 1 . .
    C C13 -0.1802(2) 0.4405(2) 0.2620(3) 0.0603(8) Uani d . 1 1 . .
    H H13 -0.2430 0.4731 0.2756 0.072 Uiso calc R 1 1 . .
    C C14 -0.1837(2) 0.3410(2) 0.2438(4) 0.0602(8) Uani d . 1 1 . .
    H H14 -0.2484 0.3079 0.2460 0.072 Uiso calc R 1 1 . .
    C C15 -0.0921(2) 0.2898(2) 0.2221(4) 0.0553(7) Uani d . 1 1 . .
    H H15 -0.0937 0.2228 0.2107 0.066 Uiso calc R 1 1 . .
    N N1 0.17380(16) 0.39322(15) 0.2016(3) 0.0475(5) Uani d . 1 1 . .
loop_
    _atom_site_aniso_label
    _atom_site_aniso_U_11
    _atom_site_aniso_U_22
    _atom_site_aniso_U_33
    _atom_site_aniso_U_12
    _atom_site_aniso_U_13
    _atom_site_aniso_U_23
    F1 0.0609(10) 0.1071(14) 0.0657(9) -0.0106(9) 0.0350(8) -0.0019(9)
    O1 0.0467(11) 0.0929(15) 0.0528(9) -0.0076(10) -0.0006(7) 0.0201(10)
    O2 0.0605(13) 0.0456(12) 0.1070(15) 0.0039(10) 0.0341(11) -0.0083(11)
    O3 0.0674(13) 0.0437(11) 0.0819(13) -0.0074(10) 0.0220(10) -0.0014(10)
    C1 0.0578(18) 0.0648(18) 0.0557(16) -0.0048(15) 0.0195(13) 0.0081(14)
    C2 0.0432(15) 0.0527(16) 0.0620(16) -0.0025(12) 0.0217(12) 0.0039(13)
    C3 0.0406(14) 0.0352(13) 0.0560(14) -0.0028(11) 0.0168(11) -0.0023(11)
    C4 0.0478(16) 0.0486(16) 0.0568(15) -0.0043(13) 0.0253(13) -0.0021(12)
    C5 0.0404(15) 0.0561(18) 0.0729(18) -0.0019(13) 0.0201(14) 0.0016(14)
    C6 0.0463(16) 0.0572(17) 0.0596(15) -0.0028(13) -0.0008(10) 0.0059(14)
    C7 0.0428(14) 0.0555(16) 0.0582(14) -0.0021(13) 0.0182(12) 0.0023(13)
    C8 0.0467(16) 0.0416(16) 0.0569(15) -0.0002(13) 0.0132(12) -0.0039(12)
    C9 0.0415(15) 0.0431(15) 0.0461(13) 0.0022(12) 0.0084(11) -0.0006(12)
    C10 0.0400(15) 0.0453(15) 0.0389(12) 0.0038(12) 0.0061(10) -0.0012(11)
    C11 0.0489(16) 0.0408(16) 0.0465(13) -0.0005(13) 0.0078(11) 0.0014(12)
    C12 0.0541(17) 0.0522(16) 0.0524(14) 0.0086(14) 0.0108(12) -0.0037(13)
    C13 0.0474(17) 0.075(2) 0.0585(15) 0.0138(16) 0.0148(13) -0.0021(15)
    C14 0.0421(16) 0.076(2) 0.0631(16) -0.0033(15) 0.0163(13) -0.0001(15)
    C15 0.0466(16) 0.0528(16) 0.0664(16) -0.0080(14) 0.0153(13) -0.0047(14)
    N1 0.0387(12) 0.0445(12) 0.0589(12) 0.0009(10) 0.0126(10) -0.0005(10)
_geom_special_details
;
All e.s.d.'s (except the e.s.d. in the dihedral angle between two l.s. planes)
are estimated using the full covariance matrix. The cell e.s.d.'s are taken
into account individually in the estimation of e.s.d.'s in distances, angles
and torsion angles; correlations between e.s.d.'s in cell parameters are only
used when they are defined by crystal symmetry. An approximate (isotropic)
treatment of cell e.s.d.'s is used for estimating e.s.d.'s involving l.s.
planes.
;
loop_
    _geom_bond_atom_site_label_1
    _geom_bond_atom_site_label_2
    _geom_bond_site_symmetry_2
    _geom_bond_distance
    _geom_bond_publ_flag
    F1 C4 . 1.349(3) ?
    O1 C6 . 1.349(3) ?
    O1 H1 . 0.8200 ?
    O2 C8 . 1.205(3) ?
    O3 C11 . 1.205(3) ?
    C1 C6 . 1.354(4) ?
    C1 C2 . 1.382(3) ?
    C1 H2 . 0.9300 ?
    C2 C3 . 1.379(3) ?
    C2 H6 . 0.9300 ?
    C3 C4 . 1.380(3) ?
    C3 C7 . 1.508(3) ?
    C4 C5 . 1.372(3) ?
    C5 C6 . 1.364(4) ?
    C5 H3 . 0.9300 ?
    C7 N1 . 1.449(3) ?
    C7 H7A . 0.9700 ?
    C7 H7B . 0.9700 ?
    C8 N1 . 1.388(3) ?
    C8 C9 . 1.478(3) ?
    C9 C15 . 1.374(3) ?
    C9 C10 . 1.384(3) ?
    C10 C12 . 1.373(3) ?
    C10 C11 . 1.479(3) ?
    C11 N1 . 1.388(3) ?
    C12 C13 . 1.380(4) ?
    C12 H12 . 0.9300 ?
    C13 C14 . 1.380(4) ?
    C13 H13 . 0.9300 ?
    C14 C15 . 1.385(4) ?
    C14 H14 . 0.9300 ?
    C15 H15 . 0.9300 ?
loop_
    _geom_angle_atom_site_label_1
    _geom_angle_atom_site_label_2
    _geom_angle_atom_site_label_3
    _geom_angle_site_symmetry_1
    _geom_angle_site_symmetry_3
    _geom_angle
    _geom_angle_publ_flag
    C6 O1 H1 . . 109.5 ?
    C6 C1 C2 . . 118.4(2) ?
    C6 C1 H2 . . 120.8 ?
    C2 C1 H2 . . 120.8 ?
    C3 C2 C1 . . 121.5(2) ?
    C3 C2 H6 . . 119.2 ?
    C1 C2 H6 . . 119.2 ?
    C2 C3 C4 . . 116.5(2) ?
    C2 C3 C7 . . 123.9(2) ?
    C4 C3 C7 . . 119.6(2) ?
    F1 C4 C5 . . 118.2(2) ?
    F1 C4 C3 . . 118.0(2) ?
    C5 C4 C3 . . 123.9(2) ?
    C6 C5 C4 . . 116.3(2) ?
    C6 C5 H3 . . 121.8 ?
    C4 C5 H3 . . 121.8 ?
    O1 C6 C1 . . 119.6(3) ?
    O1 C6 C5 . . 117.1(3) ?
    C1 C6 C5 . . 123.3(2) ?
    N1 C7 C3 . . 113.3(2) ?
    N1 C7 H7A . . 108.9 ?
    C3 C7 H7A . . 108.9 ?
    N1 C7 H7B . . 108.9 ?
    C3 C7 H7B . . 108.9 ?
    H7A C7 H7B . . 107.7 ?
    O2 C8 N1 . . 124.2(2) ?
    O2 C8 C9 . . 129.5(2) ?
    N1 C8 C9 . . 106.3(2) ?
    C15 C9 C10 . . 121.7(2) ?
    C15 C9 C8 . . 130.5(2) ?
    C10 C9 C8 . . 107.8(2) ?
    C12 C10 C9 . . 121.2(2) ?
    C12 C10 C11 . . 130.7(2) ?
    C9 C10 C11 . . 108.1(2) ?
    O3 C11 N1 . . 124.3(2) ?
    O3 C11 C10 . . 129.6(2) ?
    N1 C11 C10 . . 106.1(2) ?
    C10 C12 C13 . . 117.3(3) ?
    C10 C12 H12 . . 121.3 ?
    C13 C12 H12 . . 121.3 ?
    C12 C13 C14 . . 121.6(3) ?
    C12 C13 H13 . . 119.2 ?
    C14 C13 H13 . . 119.2 ?
    C13 C14 C15 . . 120.9(3) ?
    C13 C14 H14 . . 119.5 ?
    C15 C14 H14 . . 119.5 ?
    C9 C15 C14 . . 117.2(3) ?
    C9 C15 H15 . . 121.4 ?
    C14 C15 H15 . . 121.4 ?
    C11 N1 C8 . . 111.6(2) ?
    C11 N1 C7 . . 123.9(2) ?
    C8 N1 C7 . . 124.5(2) ?
loop_
    _geom_torsion_atom_site_label_1
    _geom_torsion_atom_site_label_2
    _geom_torsion_atom_site_label_3
    _geom_torsion_atom_site_label_4
    _geom_torsion_site_symmetry_1
    _geom_torsion_site_symmetry_2
    _geom_torsion_site_symmetry_3
    _geom_torsion_site_symmetry_4
    _geom_torsion
    _geom_torsion_publ_flag
    C6 C1 C2 C3 . . . . 0.2(4) ?
    C1 C2 C3 C4 . . . . 0.2(4) ?
    C1 C2 C3 C7 . . . . -179.6(2) ?
    C2 C3 C4 F1 . . . . 179.9(2) ?
    C7 C3 C4 F1 . . . . -0.3(3) ?
    C2 C3 C4 C5 . . . . -0.4(4) ?
    C7 C3 C4 C5 . . . . 179.4(2) ?
    F1 C4 C5 C6 . . . . 179.9(2) ?
    C3 C4 C5 C6 . . . . 0.2(4) ?
    C2 C1 C6 O1 . . . . -179.6(2) ?
    C2 C1 C6 C5 . . . . -0.4(4) ?
    C4 C5 C6 O1 . . . . 179.4(2) ?
    C4 C5 C6 C1 . . . . 0.2(4) ?
    C2 C3 C7 N1 . . . . 1.6(3) ?
    C4 C3 C7 N1 . . . . -178.2(2) ?
    O2 C8 C9 C15 . . . . -0.5(4) ?
    N1 C8 C9 C15 . . . . 179.6(2) ?
    O2 C8 C9 C10 . . . . 179.2(3) ?
    N1 C8 C9 C10 . . . . -0.7(2) ?
    C15 C9 C10 C12 . . . . -0.1(3) ?
    C8 C9 C10 C12 . . . . -179.79(19) ?
    C15 C9 C10 C11 . . . . 179.2(2) ?
    C8 C9 C10 C11 . . . . -0.5(2) ?
    C12 C10 C11 O3 . . . . 1.8(4) ?
    C9 C10 C11 O3 . . . . -177.4(2) ?
    C12 C10 C11 N1 . . . . -179.3(2) ?
    C9 C10 C11 N1 . . . . 1.6(2) ?
    C9 C10 C12 C13 . . . . -0.7(3) ?
    C11 C10 C12 C13 . . . . -179.8(2) ?
    C10 C12 C13 C14 . . . . 1.0(3) ?
    C12 C13 C14 C15 . . . . -0.4(4) ?
    C10 C9 C15 C14 . . . . 0.7(3) ?
    C8 C9 C15 C14 . . . . -179.7(2) ?
    C13 C14 C15 C9 . . . . -0.4(4) ?
    O3 C11 N1 C8 . . . . 177.0(2) ?
    C10 C11 N1 C8 . . . . -2.1(2) ?
    O3 C11 N1 C7 . . . . -2.8(4) ?
    C10 C11 N1 C7 . . . . 178.11(18) ?
    O2 C8 N1 C11 . . . . -178.1(2) ?
    C9 C8 N1 C11 . . . . 1.8(3) ?
    O2 C8 N1 C7 . . . . 1.7(4) ?
    C9 C8 N1 C7 . . . . -178.4(2) ?
    C3 C7 N1 C11 . . . . 92.4(3) ?
    C3 C7 N1 C8 . . . . -87.4(3) ?
loop_
    _geom_hbond_atom_site_label_D
    _geom_hbond_atom_site_label_H
    _geom_hbond_atom_site_label_A
    _geom_hbond_site_symmetry_A
    _geom_hbond_distance_DH
    _geom_hbond_distance_HA
    _geom_hbond_distance_DA
    _geom_hbond_angle_DHA
    O1 H1 F1 1_556 0.82 2.52 3.267(2) 152
    C2 H6 O2 4_566 0.93 2.51 3.303(3) 144
    C12 H12 O2 2 0.93 2.51 3.403(3) 161
    C15 H15 O3 2_545 0.93 2.47 3.346(3) 157
data_global
_journal_date_recd_electronic     2012-05-31
_journal_date_accepted     2012-06-30
_journal_name_full     'Acta Crystallographica, Section E'
_journal_year     2012
_journal_volume     68
_journal_issue      8
_journal_page_first     o2478
_journal_page_last     o2479
_journal_paper_category     QO
_journal_paper_doi     10.1107/S1600536812029923
_journal_coeditor_code     MW2073
_publ_contact_author_name     'Vesek, Hilal'
_publ_contact_author_address
;
Department of Physics
Ondokuz May\?is University
Kurupelit
TR-55139 Samsun
Turkey
;
_publ_contact_author_email     hilal.vesek@oposta.omu.tr
_publ_section_title
;
2-(2-Fluoro-4-hydroxybenzyl)isoindoline-1,3-dione
;
loop_
    _publ_author_name
    _publ_author_address
    'Vesek, Hilal'
;
Department of Physics
Faculty of Arts and Sciences
Ondokuz May\?is University
Kurupelit
TR-55139 Samsun
Turkey
;
    'Kazak, Canan'
;
Department of Physics
Faculty of Arts and Sciences
Ondokuz May\?is University
Kurupelit
TR-55139 Samsun
Turkey
;
    'Alaman A\(gar, Ay\;sen'
;
Department of Chemistry
Faculty of Arts and Sciences
Ondokuz May\?is University
Kurupelit
TR-55139 Samsun
Turkey
;
    'G\"um\"u\;s, S\"umeyye'
;
Department of Chemistry
Faculty of Arts and Sciences
Ondokuz May\?is University
Kurupelit
TR-55139 Samsun
Turkey
;
    'Ayg\"un, Muhittin'
;
Department of Physics
Faculty of Arts and Sciences
Dokuz Eyl\"ul University
T\?inaztepe Kamp\"us\"u
TR-35160  Buca-\.Izmir
Turkey
;
