# Supplementary material for: 2-(2-Fluoro-4-hy­droxy­benz­yl)isoindoline-1,3-dione
Source: Acta Crystallogr Sect E Struct Rep Online. 2012 Jul 18;68(Pt 8):o2478. doi: 10.1107/S1600536812029923 (PMC3414933; doi:10.1107/S1600536812029923)
Supplement: Supplementary file 2 [file e-68-o2478-Isup2.hkl]

#
# h,k,l, Fc-squared, Fo-squared, sigma(Fo-squared) and status flag
#
data_I
_shelx_title ' can2 in P 21/c'
_shelx_refln_list_code          4
_shelx_F_calc_maximum      218.22
_exptl_crystal_F_000       560.00
_reflns_d_resolution_high  0.7965
 
loop_
 _symmetry_equiv_pos_as_xyz
 'x, y, z'
 '-x, y+1/2, -z+1/2'
 '-x, -y, -z'
 'x, -y-1/2, z-1/2'
 
_cell_length_a    12.4362
_cell_length_b    13.8189
_cell_length_c     7.2376
_cell_angle_alpha  90.000
_cell_angle_beta  105.784
_cell_angle_gamma  90.000
 
_shelx_F_squared_multiplier     1.000
 
loop_
 _refln_index_h
 _refln_index_k
 _refln_index_l
 _refln_F_squared_calc
 _refln_F_squared_meas
 _refln_F_squared_sigma
 _refln_observed_status
   2   0   0     4714.06     4255.01     26.44 o
   3   0   0     8161.31     7640.29     45.80 o
   4   0   0     3707.67     3802.43     24.31 o
   5   0   0       21.13       16.82      2.45 o
   6   0   0     2647.68     2674.28     50.41 o
   7   0   0      192.19      191.54     14.80 o
   8   0   0      557.13      642.45     28.63 o
   9   0   0       37.07       48.63      9.15 o
  10   0   0      145.48      137.17     16.60 o
  11   0   0      812.02      728.81     25.85 o
  12   0   0       59.50       73.51      8.74 o
  13   0   0        0.00        2.20      4.79 o
  14   0   0       29.62       38.74      9.97 o
  15   0   0       47.16       39.26     11.53 o
   2   1   0      150.30      152.57      2.37 o
   3   1   0       97.19       91.48      2.13 o
   4   1   0      390.36      328.09      4.80 o
   5   1   0      571.28      511.05      7.99 o
   6   1   0      464.77      467.27     10.54 o
   7   1   0       20.41       16.44      3.34 o
   8   1   0      183.66      187.83      9.01 o
   9   1   0       98.40       83.82      6.62 o
  10   1   0       73.66       80.86      6.84 o
  11   1   0        1.95       -0.94      4.23 o
  12   1   0        0.94       -6.80      3.87 o
  13   1   0       16.12        9.57      7.42 o
  14   1   0        3.17        0.86      3.80 o
  15   1   0        3.38       -1.16      4.82 o
   1   2   0      389.47      341.52      7.36 o
   2   2   0        5.11        3.74      1.03 o
   3   2   0      140.61      139.69      3.19 o
   4   2   0      587.00      585.65      7.71 o
   5   2   0        3.12        2.71      2.00 o
   6   2   0      216.51      206.76      8.30 o
   7   2   0        1.33        5.68      5.45 o
   8   2   0       13.32       15.45      5.63 o
   9   2   0       65.13       67.38      7.69 o
  10   2   0       32.78       25.95      5.53 o
  11   2   0        0.85        1.24      3.22 o
  12   2   0       24.81       21.97      7.02 o
  13   2   0        0.01        1.06      3.99 o
  14   2   0        0.04       -1.39      6.23 o
   1   3   0        0.08        0.21      1.06 o
   2   3   0     1587.65     1529.10     23.10 o
   3   3   0      199.13      181.19      4.98 o
   4   3   0     2583.53     2499.55     16.73 o
   5   3   0      239.05      240.10      7.46 o
   6   3   0      206.70      218.82      6.59 o
   7   3   0      101.13      112.78      5.97 o
   8   3   0       46.81       48.72      5.50 o
   9   3   0       60.73       73.10      8.03 o
  10   3   0       49.00       47.27      7.26 o
  11   3   0       35.69       26.06      6.08 o
  12   3   0       46.71       50.38      8.36 o
  13   3   0        0.34       -1.18      9.12 o
  14   3   0        6.33        6.53     12.83 o
   0   4   0    14868.73    15117.85    143.03 o
   1   4   0    20493.30    20940.63     55.13 o
   2   4   0     1090.08     1044.03     13.06 o
   3   4   0      126.54      144.01      5.43 o
   4   4   0     1183.38     1048.76     21.93 o
   5   4   0     1157.48     1198.96     27.64 o
   6   4   0      973.77     1064.12     21.92 o
   7   4   0       87.70       88.66      6.63 o
   8   4   0        0.01        5.24      5.18 o
   9   4   0      158.94      180.36     11.98 o
  10   4   0        0.25        8.57      5.02 o
  11   4   0      156.72      162.54     13.86 o
  12   4   0        3.64        6.68      5.12 o
  13   4   0       15.95       24.82      6.74 o
  14   4   0       16.47       26.75     10.13 o
   1   5   0       79.64       77.52      3.58 o
   2   5   0      111.98      114.54      4.07 o
   3   5   0      149.27      148.11      6.84 o
   4   5   0       27.83       17.09      3.87 o
   5   5   0       32.28       35.57      5.84 o
   6   5   0        3.64        4.81      2.81 o
   7   5   0       23.82       20.85      3.89 o
   8   5   0        0.64        0.65      5.18 o
   9   5   0       22.67       18.70      9.74 o
  10   5   0       30.63       38.87      6.38 o
  11   5   0       33.46       36.48     10.26 o
  12   5   0        0.53       11.39      7.36 o
  13   5   0        8.72       10.51      6.83 o
  14   5   0        1.06       16.41      8.83 o
   0   6   0      116.77      115.54      6.15 o
   1   6   0        9.32        7.84      1.65 o
   2   6   0      242.20      239.72      7.76 o
   3   6   0     1156.11     1178.60     44.81 o
   4   6   0      312.01      299.61     13.20 o
   5   6   0       86.45       78.95      7.72 o
   6   6   0      726.18      727.85     18.23 o
   7   6   0       43.43       43.89      5.35 o
   8   6   0        0.47        2.44      3.47 o
   9   6   0      385.43      369.58     15.21 o
  10   6   0        1.61       10.48      8.13 o
  11   6   0       92.93      115.13     15.96 o
  12   6   0       11.53       12.84      7.69 o
  13   6   0        0.77       -1.56      6.44 o
  14   6   0        4.11        1.22      6.27 o
   1   7   0     1829.06     1880.69     19.57 o
   2   7   0       48.50       51.28      3.98 o
   3   7   0      154.49      150.43      6.93 o
   4   7   0      209.06      204.91     12.63 o
   5   7   0      785.94      845.20     24.11 o
   6   7   0      177.91      179.55     12.70 o
   7   7   0      165.87      157.95      9.68 o
   8   7   0      178.85      180.78     10.51 o
   9   7   0        7.20        9.14      4.21 o
  10   7   0      376.62      357.85     16.10 o
  11   7   0       16.45       15.47      8.84 o
  12   7   0        0.36       10.78      7.77 o
  13   7   0        0.00       -3.18      4.20 o
   0   8   0      842.77      814.75     26.04 o
   1   8   0     2323.71     2375.75     27.36 o
   2   8   0      143.92      118.78      6.40 o
   3   8   0        0.10       -1.26      2.16 o
   4   8   0       13.84       19.01      3.44 o
   5   8   0       53.73       58.13      7.59 o
   6   8   0       39.81       44.33      7.43 o
   7   8   0      104.21       91.85      9.37 o
   8   8   0        4.42        4.86      3.49 o
   9   8   0       38.59       38.10      5.62 o
  10   8   0       32.68       20.83      5.41 o
  11   8   0        0.03       -1.38      6.58 o
  12   8   0        9.18        6.82      7.53 o
  13   8   0        1.37        5.07      6.78 o
   1   9   0        9.30        5.99      2.69 o
   2   9   0        5.31        4.59      2.56 o
   3   9   0        1.94        0.24      2.72 o
   4   9   0       34.66       35.78      4.38 o
   5   9   0       64.77       71.03      6.11 o
   6   9   0        0.37       -0.50     14.23 o
   7   9   0        4.33        4.60     17.72 o
   8   9   0        3.18        5.27      3.90 o
   9   9   0       27.06       32.94      6.35 o
  10   9   0        5.45        3.63      5.69 o
  11   9   0        0.04       -1.86      7.07 o
  12   9   0        0.41       -4.87      7.97 o
   0  10   0      125.28      122.67     12.02 o
   1  10   0        0.66        0.08      2.80 o
   2  10   0        6.52        7.26      2.69 o
   3  10   0       60.06       68.84      5.80 o
   4  10   0        1.28        3.72      2.32 o
   5  10   0      829.55      825.46     19.31 o
   6  10   0      181.71      168.67      9.26 o
   7  10   0      207.22      205.17     15.18 o
   8  10   0        0.24        5.83      5.46 o
   9  10   0       41.60       46.79      6.54 o
  10  10   0       60.95       69.56      8.01 o
  11  10   0       12.11       10.78      5.82 o
  12  10   0        0.82        0.76      5.25 o
   1  11   0      431.03      407.62     13.51 o
   2  11   0       23.94       17.90      3.39 o
   3  11   0        0.50        0.90      2.42 o
   4  11   0       61.54       59.86      5.69 o
   5  11   0      293.89      269.64     11.49 o
   6  11   0        6.38       11.89      5.76 o
   7  11   0       12.05        6.45      4.71 o
   8  11   0       15.53       10.94      5.82 o
   9  11   0       23.15       15.78      6.13 o
  10  11   0       63.98       53.73      9.36 o
  11  11   0       25.71       37.74      8.26 o
   0  12   0      217.91      197.64     13.09 o
   1  12   0       65.33       51.00      5.16 o
   2  12   0        2.77        1.99      2.50 o
   3  12   0       17.43       15.52      3.60 o
   4  12   0       63.47       62.68      9.08 o
   5  12   0        7.35        7.01      5.40 o
   6  12   0        0.08        7.72      4.75 o
   7  12   0        0.17       -4.50      7.39 o
   8  12   0        5.29       10.01      5.26 o
   9  12   0        0.54       -4.77      3.56 o
  10  12   0        2.27        7.83      3.78 o
   1  13   0       82.27       74.97      6.51 o
   2  13   0      143.88      150.72      9.22 o
   3  13   0        8.81        6.65      5.00 o
   4  13   0       42.09       41.04      7.42 o
   5  13   0        1.64       -0.68      5.70 o
   6  13   0       67.55       79.08     10.82 o
   7  13   0        1.42        7.60      8.00 o
   8  13   0       12.27       13.61     17.47 o
   9  13   0       10.49       14.58      4.88 o
   0  14   0        5.62        1.60      3.79 o
   1  14   0        2.47        1.64      2.55 o
   2  14   0       35.80       39.75      9.72 o
   3  14   0       15.57       15.51      7.43 o
   4  14   0        2.40        5.33      5.45 o
   5  14   0       10.79       14.10      6.26 o
   6  14   0       16.47       17.17      8.19 o
   7  14   0        0.00       -5.98      5.43 o
   8  14   0        6.40       14.30      6.17 o
   1  15   0        8.48        7.37      3.30 o
   2  15   0        6.22        8.81      6.91 o
   3  15   0        7.50        7.30      5.05 o
   4  15   0       16.02       24.04      7.36 o
   5  15   0        1.42       14.70      6.80 o
   6  15   0        8.83       12.35      6.21 o
   7  15   0        3.04        1.83      5.10 o
   0  16   0       13.47       11.85      9.12 o
   1  16   0        5.28        6.72      5.62 o
   2  16   0        1.58       -0.62      7.76 o
   3  16   0        0.05        8.96      7.56 o
   4  16   0        7.49       10.85      5.78 o
   5  16   0        0.60       12.28      6.89 o
   1  17   0        0.01        5.17     11.52 o
   2  17   0        0.18        4.14      6.79 o
   3  17   0        3.29       -5.69      8.16 o
 -15   1   1        0.00       -0.43      3.07 o
 -14   1   1        0.65       -5.25      3.59 o
 -13   1   1        5.74        0.04      2.86 o
 -12   1   1        3.42        2.04      3.75 o
 -11   1   1       62.76       44.68      5.53 o
 -10   1   1       67.10       75.11      6.40 o
  -9   1   1      124.92      117.92      7.40 o
  -8   1   1      508.49      497.41     13.93 o
  -7   1   1        1.68       -1.23      2.24 o
  -6   1   1       73.89       62.82      4.10 o
  -5   1   1     1736.81     1794.80     15.48 o
  -4   1   1       71.41       65.69      2.54 o
  -3   1   1       57.19       66.82      2.66 o
  -2   1   1      615.41      603.72      5.08 o
  -1   1   1     5501.74     5537.01     44.14 o
   0   1   1      286.63      261.06      9.34 o
   1   1   1       16.76       20.93      0.78 o
   2   1   1       48.47       40.23      1.33 o
   3   1   1       85.87       85.50      2.00 o
   4   1   1       84.50       80.26      2.26 o
   5   1   1      501.77      526.16      9.17 o
   6   1   1      253.51      247.35      9.23 o
   7   1   1       45.03       58.43      5.99 o
   8   1   1      118.60      118.22      7.71 o
   9   1   1      376.47      396.59     17.71 o
  10   1   1       21.34       11.91      4.03 o
  11   1   1       37.99       26.88      5.75 o
  12   1   1        0.95        0.36      4.32 o
  13   1   1       32.55       31.37     12.27 o
  14   1   1       18.32       12.20     15.35 o
 -15   2   1        0.04        3.39      3.64 o
 -14   2   1        5.75        2.61      4.40 o
 -13   2   1       32.65       26.99      6.60 o
 -12   2   1       60.60       56.98      8.08 o
 -11   2   1      241.36      234.15     14.51 o
 -10   2   1      546.61      529.32     16.83 o
  -9   2   1       24.81       27.79      4.27 o
  -8   2   1        0.28        5.73      2.85 o
  -7   2   1      329.51      313.18     10.42 o
  -6   2   1     4775.15     5316.75     50.88 o
  -5   2   1     1760.45     1785.11     15.13 o
  -4   2   1     4868.60     5160.34     18.48 o
  -3   2   1       88.83       90.63      2.24 o
  -2   2   1      915.42      791.99      8.65 o
  -1   2   1     5245.46     4919.64    240.15 o
   0   2   1     9201.54     8629.93     45.77 o
   1   2   1     1941.89     1776.08     19.93 o
   2   2   1     1257.40     1277.79      6.83 o
   3   2   1     1299.04     1265.97      9.48 o
   4   2   1     1243.99     1287.05     12.24 o
   5   2   1      119.97      146.75      4.01 o
   6   2   1      237.73      232.97      5.38 o
   7   2   1        5.27        0.48      1.53 o
   8   2   1      537.21      534.74     10.59 o
   9   2   1      701.05      693.27     19.58 o
  10   2   1     1423.05     1450.23     36.55 o
  11   2   1       22.66       23.36      5.44 o
  12   2   1      130.79      120.44     12.11 o
  13   2   1        3.91        2.41      3.16 o
  14   2   1        5.21        9.47      5.46 o
 -15   3   1        0.10        2.24     12.88 o
 -14   3   1        0.72        4.43      4.09 o
 -13   3   1        4.32       17.27      5.79 o
 -12   3   1        3.31        5.59      4.59 o
 -11   3   1       53.01       56.28      7.98 o
 -10   3   1       26.89       32.16      6.18 o
  -9   3   1       17.07       20.75     13.40 o
  -8   3   1       12.13       12.73      8.97 o
  -7   3   1      149.38      162.82     11.24 o
  -6   3   1      191.28      219.35     10.31 o
  -5   3   1       25.95       18.91      2.88 o
  -4   3   1      546.06      563.84      7.44 o
  -3   3   1      251.50      269.33      6.33 o
  -2   3   1     2128.18     2173.36     17.87 o
  -1   3   1     1325.62     1321.10     12.51 o
   0   3   1      345.02      351.24      4.25 o
   1   3   1      591.63      531.63      7.71 o
   2   3   1      482.39      525.31      7.77 o
   3   3   1       34.87       34.55      2.20 o
   4   3   1      294.69      300.87      6.02 o
   5   3   1       20.20       16.51      2.02 o
   6   3   1      132.24      144.92      5.63 o
   7   3   1       16.87       19.78      3.51 o
   8   3   1      118.23      131.94      8.49 o
   9   3   1       41.02       46.09      5.86 o
  10   3   1      279.80      269.90     13.42 o
  11   3   1        3.52        2.42      4.39 o
  12   3   1        0.43        4.30     11.20 o
  13   3   1       15.39       12.33      4.93 o
  14   3   1       36.67       47.17      8.89 o
 -14   4   1        2.06       12.47      8.87 o
 -13   4   1        1.38        6.89      7.31 o
 -12   4   1       22.02       20.36      7.70 o
 -11   4   1       11.53       11.39      6.55 o
 -10   4   1        4.12       -8.02      8.79 o
  -9   4   1       51.60       36.24      8.35 o
  -8   4   1        0.95        1.23      5.24 o
  -7   4   1        0.69       -0.48      2.78 o
  -6   4   1       70.28       72.30      5.50 o
  -5   4   1      317.43      354.48      8.87 o
  -4   4   1      297.09      240.63      5.98 o
  -3   4   1        0.59        0.93      3.13 o
  -2   4   1      474.38      428.30     11.34 o
  -1   4   1     4416.27     4336.27     25.49 o
   0   4   1     1348.44     1314.22     11.96 o
   1   4   1      953.33      908.87     13.73 o
   2   4   1       78.92       79.00      3.87 o
   3   4   1       11.82       16.07      2.17 o
   4   4   1      280.85      267.36      5.11 o
   5   4   1        3.67        0.92      1.88 o
   6   4   1      279.44      284.77      9.31 o
   7   4   1        3.32       11.33      3.18 o
   8   4   1       29.94       38.16      5.20 o
   9   4   1       10.58       14.99      4.72 o
  10   4   1       11.15       19.23      4.59 o
  11   4   1        2.23        4.07      6.12 o
  12   4   1        2.00        0.64      7.11 o
  13   4   1        2.28        0.48      6.58 o
  14   4   1        9.02        5.16      6.09 o
 -14   5   1       35.61       65.50     14.33 o
 -13   5   1        9.93       20.02      9.29 o
 -12   5   1        0.30        6.86      7.68 o
 -11   5   1       57.62       64.49     10.62 o
 -10   5   1      180.16      153.03     16.71 o
  -9   5   1      162.84      150.02     16.61 o
  -8   5   1       62.18       67.49      7.59 o
  -7   5   1      148.37      156.66      8.81 o
  -6   5   1       58.45       57.17      6.28 o
  -5   5   1       89.16       85.10      4.30 o
  -4   5   1      107.86      100.75      7.61 o
  -3   5   1       96.07       93.98      5.27 o
  -2   5   1        8.46       13.53      1.93 o
  -1   5   1     3320.81     3272.36     30.53 o
   0   5   1      360.79      318.42      6.08 o
   1   5   1      369.28      389.68      6.73 o
   2   5   1      678.91      691.75      8.39 o
   3   5   1      143.96      140.25      6.56 o
   4   5   1      174.54      174.96      6.63 o
   5   5   1        0.75       -0.05      1.02 o
   6   5   1       12.37       13.57      2.53 o
   7   5   1        0.28        5.89      7.04 o
   8   5   1      146.21      154.52      9.42 o
   9   5   1        0.52        6.96      3.73 o
  10   5   1      167.56      165.96     13.93 o
  11   5   1        9.88       20.41      6.42 o
  12   5   1        0.61       -4.38      6.65 o
  13   5   1        0.36       -6.34      7.12 o
 -14   6   1        9.54       17.66      9.19 o
 -13   6   1        8.63       47.10     12.86 o
 -12   6   1        0.01      -18.05     10.56 o
 -11   6   1        9.75       -1.12      6.94 o
 -10   6   1      138.62      114.06     14.97 o
  -9   6   1      304.66      318.83     16.28 o
  -8   6   1       45.61       49.16      5.90 o
  -7   6   1       10.96       25.38      9.68 o
  -6   6   1     2225.21     2174.00     20.79 o
  -5   6   1      119.90      119.31      5.43 o
  -4   6   1      422.20      406.49     15.62 o
  -3   6   1      496.57      544.29     20.82 o
  -2   6   1     1261.85     1320.60     16.21 o
  -1   6   1       47.75       41.75      3.47 o
   0   6   1        7.23        7.02      1.43 o
   1   6   1      298.91      304.06      7.40 o
   2   6   1        7.70        7.94      1.47 o
   3   6   1      697.46      715.51     11.28 o
   4   6   1        5.51       -1.31      4.89 o
   5   6   1      142.04      147.57      6.47 o
   6   6   1      301.81      324.27      9.25 o
   7   6   1       12.08       10.25      4.66 o
   8   6   1      136.53      142.73      9.26 o
   9   6   1     1053.37     1095.57     26.44 o
  10   6   1        4.13       13.71      4.75 o
  11   6   1      141.82      160.42     14.16 o
  12   6   1        0.82       10.24      9.83 o
  13   6   1        3.42        4.71      6.47 o
 -14   7   1        1.75       33.21     11.67 o
 -13   7   1        7.06       14.10      8.87 o
 -12   7   1       17.82        8.06      6.70 o
 -11   7   1       14.39       -5.42      7.55 o
 -10   7   1        5.02        5.39      4.43 o
  -9   7   1        6.71       11.47      4.22 o
  -8   7   1        0.65        7.92      5.65 o
  -7   7   1        2.41        0.28      3.31 o
  -6   7   1       12.35       10.10      2.27 o
  -5   7   1        5.21        5.13      4.20 o
  -4   7   1        4.10        5.21      3.36 o
  -3   7   1       38.57       43.11      4.60 o
  -2   7   1      263.25      271.86      7.93 o
  -1   7   1      502.13      517.56     11.25 o
   0   7   1      238.63      230.04      7.90 o
   1   7   1      132.43      113.68      5.24 o
   2   7   1        0.04        0.68      1.33 o
   3   7   1       65.22       64.84      3.97 o
   4   7   1        0.04       -1.15      3.11 o
   5   7   1       36.10       43.91     15.70 o
   6   7   1        5.91        7.55      1.74 o
   7   7   1       27.59       24.82      5.01 o
   8   7   1       51.16       44.45      6.83 o
   9   7   1       87.10       82.88      7.81 o
  10   7   1       26.58       30.05      5.93 o
  11   7   1       35.94       40.83      6.98 o
  12   7   1        0.14        2.01      4.54 o
  13   7   1       13.26       16.36      8.55 o
 -13   8   1        1.82      -10.56      9.19 o
 -12   8   1       24.23       10.51      6.15 o
 -11   8   1       23.35       29.53      7.17 o
 -10   8   1        0.15        4.35      4.32 o
  -9   8   1       90.62       76.99      7.90 o
  -8   8   1       60.15       52.79     10.65 o
  -7   8   1      146.83      129.15      8.92 o
  -6   8   1      145.46      115.32     10.57 o
  -5   8   1       15.54        6.97      4.46 o
  -4   8   1        2.19        2.28      3.29 o
  -3   8   1       15.49       21.80      3.92 o
  -2   8   1      290.26      256.71      9.63 o
  -1   8   1     2158.89     2194.18     33.06 o
   0   8   1      317.91      312.65      9.14 o
   1   8   1     1363.11     1390.78     19.58 o
   2   8   1        9.42       10.62      2.09 o
   3   8   1       82.69       95.81      4.89 o
   4   8   1       35.28       34.49      3.08 o
   5   8   1      120.34      119.94      6.40 o
   6   8   1        8.50       15.86      5.41 o
   7   8   1      123.40      119.27      8.93 o
   8   8   1       28.31       24.54      5.54 o
   9   8   1       84.84       79.72      7.86 o
  10   8   1       32.77       23.48      6.00 o
  11   8   1        6.96        9.92      4.71 o
  12   8   1        0.07       14.52      5.82 o
 -13   9   1        0.15       -9.03      8.62 o
 -12   9   1       31.58       30.73     10.64 o
 -11   9   1       11.25       12.57      4.86 o
 -10   9   1       28.29       30.92      6.82 o
  -9   9   1       80.68       82.07      8.16 o
  -8   9   1        5.69        8.64      7.38 o
  -7   9   1      117.08      106.18     10.66 o
  -6   9   1       42.75       41.69      8.41 o
  -5   9   1        0.03       -0.72      2.91 o
  -4   9   1        4.80        4.64      3.29 o
  -3   9   1      492.50      489.57     14.58 o
  -2   9   1      439.42      415.26     12.82 o
  -1   9   1       45.41       41.99      4.29 o
   0   9   1      231.06      212.60      7.07 o
   1   9   1       45.52       36.52      3.63 o
   2   9   1       74.48       71.18      4.84 o
   3   9   1      166.71      181.94      8.83 o
   4   9   1      326.43      313.14      9.38 o
   5   9   1       42.48       37.83      3.70 o
   6   9   1       74.83       93.83     10.33 o
   7   9   1       40.15       37.83      5.72 o
   8   9   1      115.59      102.26      9.14 o
   9   9   1       30.74       29.85      5.79 o
  10   9   1       37.75       35.70      5.47 o
  11   9   1        3.57        7.52      4.27 o
  12   9   1       11.09       24.41      7.00 o
 -12  10   1       10.23        6.89      5.36 o
 -11  10   1        4.97        6.77      4.08 o
 -10  10   1        3.45       15.54      9.38 o
  -9  10   1        1.45        7.86      7.86 o
  -8  10   1        0.21        1.65      4.18 o
  -7  10   1      125.76      118.39     11.53 o
  -6  10   1       10.24        5.68      3.45 o
  -5  10   1      384.36      387.13     14.46 o
  -4  10   1        6.44        5.06      5.58 o
  -3  10   1        1.67        2.27      3.51 o
  -2  10   1        1.02        2.82      3.22 o
  -1  10   1        0.66        0.83      2.76 o
   0  10   1        4.76        1.30      2.95 o
   1  10   1      100.00       98.02      6.17 o
   2  10   1        1.15        1.71      1.97 o
   3  10   1        5.57        2.67      2.31 o
   4  10   1      108.71      110.96      6.05 o
   5  10   1        8.76        4.33      3.97 o
   6  10   1       67.87       76.08      9.42 o
   7  10   1       57.77       70.68      9.47 o
   8  10   1       37.50       41.15      6.45 o
   9  10   1      110.56      113.23      9.83 o
  10  10   1       20.45       14.82      5.39 o
  11  10   1        6.79        8.33      9.34 o
 -11  11   1        0.46        6.60      6.19 o
 -10  11   1        0.07        7.19      4.12 o
  -9  11   1        0.72        6.99      6.11 o
  -8  11   1       11.52       11.44      4.08 o
  -7  11   1        0.11       -0.66      2.92 o
  -6  11   1        6.11       -0.92      2.86 o
  -5  11   1       39.97       38.68      5.28 o
  -4  11   1       32.00       29.57      4.49 o
  -3  11   1       20.98       22.13      4.15 o
  -2  11   1       55.60       53.56      5.73 o
  -1  11   1        0.64       -0.35      2.67 o
   0  11   1      232.65      226.00     10.10 o
   1  11   1      118.00      131.97      8.85 o
   2  11   1       20.72       15.73      2.91 o
   3  11   1        0.03       -0.84      9.27 o
   4  11   1       19.71       23.17      5.16 o
   5  11   1       22.15       25.51      6.33 o
   6  11   1       20.87       11.74      4.87 o
   7  11   1        8.07       18.72      6.90 o
   8  11   1        3.76        1.26      3.96 o
   9  11   1        9.03        6.26      3.93 o
  10  11   1       12.71        4.00      4.56 o
  11  11   1        2.14       -4.48      5.04 o
 -11  12   1        0.22        1.87      5.99 o
 -10  12   1       21.39       41.84      7.16 o
  -9  12   1       11.41       14.78      4.53 o
  -8  12   1        3.12        6.99      5.85 o
  -7  12   1       29.04       20.53     11.12 o
  -6  12   1        0.64        2.01      2.93 o
  -5  12   1       87.48       92.89      7.77 o
  -4  12   1      358.54      344.15     14.30 o
  -3  12   1      475.86      479.81     21.77 o
  -2  12   1       21.89       17.75      3.96 o
  -1  12   1      137.34      124.98      8.40 o
   0  12   1      872.92      900.81     20.52 o
   1  12   1        2.76        3.93      2.27 o
   2  12   1        1.78        5.30      7.20 o
   3  12   1      337.31      353.61     28.89 o
   4  12   1      198.22      181.98     13.97 o
   5  12   1      358.10      388.14     20.49 o
   6  12   1        6.45       11.37      6.40 o
   7  12   1        2.27       12.67      6.71 o
   8  12   1       11.42       16.45      4.80 o
   9  12   1        3.24       -0.47      3.55 o
  10  12   1       14.28        9.28      5.86 o
 -10  13   1       11.36       17.28      9.90 o
  -9  13   1        0.04        5.16      3.78 o
  -8  13   1        0.43        6.32     13.82 o
  -7  13   1       15.04       18.86      8.50 o
  -6  13   1       16.88       17.42      6.38 o
  -5  13   1       77.79       66.10     10.68 o
  -4  13   1       15.85       12.72      3.76 o
  -3  13   1        5.43       10.99      3.64 o
  -2  13   1       53.69       52.38      6.04 o
  -1  13   1      426.46      420.26     13.53 o
   0  13   1        2.40        3.93      2.80 o
   1  13   1       53.79       56.86     13.91 o
   2  13   1      184.63      174.55     13.64 o
   3  13   1      104.84       98.55     13.12 o
   4  13   1        4.71        0.04      4.38 o
   5  13   1        2.23        0.24      4.97 o
   6  13   1        5.74        9.39      8.27 o
   7  13   1       12.94       21.77     11.65 o
   8  13   1       13.41        4.64      5.32 o
   9  13   1        8.04       17.62      5.29 o
  -9  14   1        1.74        7.32      4.31 o
  -8  14   1        0.90        1.40      5.22 o
  -7  14   1        2.70        4.70      6.04 o
  -6  14   1        7.21       12.17      6.89 o
  -5  14   1        2.03        3.84      4.22 o
  -4  14   1        0.86        7.84     13.57 o
  -3  14   1        0.06        5.01      3.26 o
  -2  14   1        1.26        3.74      3.06 o
  -1  14   1       11.94        9.63      4.34 o
   0  14   1        1.76        3.42      3.84 o
   1  14   1       11.84       10.11      8.84 o
   2  14   1       16.94       18.27      5.95 o
   3  14   1        6.96       11.47      4.95 o
   4  14   1       20.00       15.08      5.52 o
   5  14   1        2.78       -4.52      4.57 o
   6  14   1        7.50       10.14      5.66 o
   7  14   1        2.09       13.90      7.12 o
   8  14   1       22.56       24.81      7.66 o
  -7  15   1        2.17       -2.27      8.54 o
  -6  15   1        3.92        6.57      5.36 o
  -5  15   1       10.84       16.16      6.22 o
  -4  15   1       12.48       15.96      5.91 o
  -3  15   1        2.16        4.12      7.41 o
  -2  15   1        0.01        1.74      6.22 o
  -1  15   1        6.31        6.68      4.05 o
   0  15   1       21.36       15.37      6.96 o
   1  15   1       33.85       16.62      5.38 o
   2  15   1        0.07        3.32      4.89 o
   3  15   1       10.17       13.10      5.55 o
   4  15   1       14.61       16.23      5.98 o
   5  15   1        0.08        2.52      5.81 o
   6  15   1        1.02        1.28      4.56 o
  -6  16   1        4.36       22.70      7.71 o
  -5  16   1       23.51       46.53     14.57 o
  -4  16   1       21.88       38.15     13.64 o
  -3  16   1       17.47       34.03     13.02 o
  -2  16   1        5.50       -5.61      5.21 o
  -1  16   1       62.76       53.47      9.80 o
   0  16   1        5.50        1.91      7.17 o
   1  16   1       47.41       38.76      6.54 o
   2  16   1        0.89        0.57      5.27 o
   3  16   1        0.42        3.10      4.40 o
   4  16   1       53.81       90.39     16.01 o
   5  16   1       11.45       26.14     11.58 o
  -2  17   1       10.24        9.74      5.87 o
  -1  17   1        6.99       -4.33      5.47 o
   0  17   1        9.47        5.68      9.50 o
   1  17   1        0.01        4.41      8.30 o
   2  17   1        1.09        0.86      4.76 o
 -15   0   2        0.00       -1.85      5.27 o
 -14   0   2       41.63       22.72      8.17 o
 -13   0   2      186.79      146.18     11.92 o
 -12   0   2        1.77        4.27      4.97 o
 -11   0   2      649.36      547.93     20.32 o
 -10   0   2      265.53      238.22     14.69 o
  -9   0   2       28.12       32.03      8.41 o
  -8   0   2       76.62       95.71     11.84 o
  -7   0   2      906.59      976.88     32.07 o
  -6   0   2     1947.75     1859.07     39.58 o
  -5   0   2      663.76      768.55     17.36 o
  -4   0   2      445.74      484.65     12.49 o
  -3   0   2     9509.81     9027.67     50.50 o
  -2   0   2      138.64      158.52     13.35 o
  -1   0   2     1378.47     1160.73     13.57 o
   0   0   2    47618.65    51596.63    127.34 o
   1   0   2    19776.18    20808.16     91.02 o
   2   0   2     2623.53     2553.96     15.59 o
   3   0   2     6487.02     6188.14     29.00 o
   4   0   2       60.62       59.33      3.83 o
   5   0   2     1512.44     1506.08     25.72 o
   6   0   2      772.41      800.19     28.84 o
   7   0   2       79.16       58.47      9.37 o
   8   0   2      277.89      287.86     26.05 o
   9   0   2        0.79        4.99     19.37 o
  10   0   2      211.45      223.12     21.64 o
  11   0   2      251.52      214.14     23.29 o
  12   0   2      120.00      123.47     18.41 o
  13   0   2        2.53       -6.68      6.65 o
 -15   1   2        0.91       -6.10      5.30 o
 -14   1   2        7.13        1.85      2.81 o
 -13   1   2       63.29       63.03      5.69 o
 -12   1   2       19.96       10.71      3.41 o
 -11   1   2        4.46        0.08      2.71 o
 -10   1   2      244.17      260.35     11.15 o
  -9   1   2       71.53       66.73      5.60 o
  -8   1   2      123.38      109.30      8.01 o
  -7   1   2      351.28      415.99      9.29 o
  -6   1   2      162.14      173.00      5.43 o
  -5   1   2      515.09      535.24      7.65 o
  -4   1   2        5.35        1.98      2.95 o
  -3   1   2      535.89      602.66      7.94 o
  -2   1   2        0.47        2.23      1.09 o
  -1   1   2      874.52      825.95      9.45 o
   0   1   2     2258.21     2013.53     12.43 o
   1   1   2     1318.87     1427.91      8.66 o
   2   1   2       18.35       13.73      1.02 o
   3   1   2     1290.12     1337.00      9.79 o
   4   1   2      142.17      176.68      4.35 o
   5   1   2      329.76      394.14      7.57 o
   6   1   2      162.04      168.15      6.42 o
   7   1   2      749.70      746.08     14.03 o
   8   1   2      458.57      434.97     11.45 o
   9   1   2      108.97      101.78     19.48 o
  10   1   2      109.39      116.51     19.14 o
  11   1   2        2.55        0.12      4.16 o
  12   1   2       12.15       13.32      5.11 o
  13   1   2        0.35        2.08      8.07 o
 -15   2   2        0.05       -8.64      6.39 o
 -14   2   2        0.01        0.41      3.55 o
 -13   2   2        7.74        9.66      3.55 o
 -12   2   2        1.95        2.10      3.92 o
 -11   2   2        4.43        2.35      3.07 o
 -10   2   2       27.09       26.20      4.18 o
  -9   2   2       17.43       22.51      4.13 o
  -8   2   2       10.83        7.11      3.65 o
  -7   2   2        9.26        9.13      1.69 o
  -6   2   2      147.11      164.50      5.47 o
  -5   2   2      236.16      259.80      5.74 o
  -4   2   2       15.58       11.91      1.15 o
  -3   2   2        6.77        5.89      1.19 o
  -2   2   2        5.85        7.68      1.30 o
  -1   2   2      597.29      629.06     18.62 o
   0   2   2      875.28      789.84     12.45 o
   1   2   2       45.43       49.43      2.79 o
   2   2   2        0.14        0.22      0.73 o
   3   2   2      302.39      307.17      4.74 o
   4   2   2       54.90       57.90      2.57 o
   5   2   2      150.05      149.38      4.80 o
   6   2   2      107.22      109.59      5.17 o
   7   2   2       14.90       15.95      2.77 o
   8   2   2        0.00       -3.51      2.85 o
   9   2   2      111.43      126.89      9.03 o
  10   2   2        1.31       -3.85      4.36 o
  11   2   2        0.40        7.32     19.85 o
  12   2   2       17.13       16.73      9.28 o
  13   2   2        4.05        4.80      4.86 o
 -15   3   2        0.12       -1.90      4.81 o
 -14   3   2       22.96       18.22      8.43 o
 -13   3   2       21.65       20.92      8.79 o
 -12   3   2      133.51      128.56     16.68 o
 -11   3   2       17.50       22.08      7.41 o
 -10   3   2       66.67       63.09     11.35 o
  -9   3   2      283.66      297.69      9.43 o
  -8   3   2      161.35      176.01      7.17 o
  -7   3   2       58.02       45.54      4.19 o
  -6   3   2       55.74       60.63      4.98 o
  -5   3   2      526.26      537.87      8.33 o
  -4   3   2     3026.49     3089.72     20.67 o
  -3   3   2      100.27       92.20      3.98 o
  -2   3   2      521.52      497.29      8.53 o
  -1   3   2      547.39      482.16     19.64 o
   0   3   2        0.10       -3.79      3.75 o
   1   3   2        1.00        0.44      0.95 o
   2   3   2      179.77      174.05      3.91 o
   3   3   2        0.01        0.39      0.78 o
   4   3   2       64.92       80.75      3.01 o
   5   3   2      394.10      409.14      8.82 o
   6   3   2        0.03        3.70      1.95 o
   7   3   2      245.82      270.15     10.26 o
   8   3   2      150.12      153.32      9.61 o
   9   3   2      120.50      115.96      8.75 o
  10   3   2        5.83       10.44      3.94 o
  11   3   2        1.72        5.85      4.90 o
  12   3   2        3.13        9.91      8.68 o
  13   3   2        5.17       11.76      8.79 o
 -15   4   2        2.49       -2.24      6.90 o
 -14   4   2       37.28       48.90     12.25 o
 -13   4   2       18.51       19.14      9.06 o
 -12   4   2      135.68      122.83     16.45 o
 -11   4   2       93.46       79.32     12.32 o
 -10   4   2       57.88       55.10      9.97 o
  -9   4   2        0.76       -4.40      5.38 o
  -8   4   2      144.52      194.87     18.17 o
  -7   4   2       25.23       45.72      9.90 o
  -6   4   2      154.01      171.58      6.85 o
  -5   4   2      516.13      604.27     11.70 o
  -4   4   2     1191.80     1117.25     12.98 o
  -3   4   2        7.54        7.63      1.52 o
  -2   4   2      467.40      468.73     12.58 o
  -1   4   2     1689.74     1620.54     22.62 o
   0   4   2        2.18        0.61      1.38 o
   1   4   2      733.32      675.26     11.62 o
   2   4   2        0.14       -0.47      1.47 o
   3   4   2      880.97      803.32      8.76 o
   4   4   2     2738.50     2727.64     17.00 o
   5   4   2       57.51       56.35      3.68 o
   6   4   2      896.62      974.32     14.97 o
   7   4   2        5.87        8.75      3.04 o
   8   4   2        0.15        4.67      3.12 o
   9   4   2      173.51      186.23     11.29 o
  10   4   2        0.05        5.39      4.16 o
  11   4   2        2.85        6.91      6.14 o
  12   4   2        6.63       13.42     11.30 o
  13   4   2        1.17        8.83      9.31 o
 -14   5   2        6.58       12.69      7.91 o
 -13   5   2        1.78       17.99      9.03 o
 -12   5   2       13.04        1.30      6.10 o
 -11   5   2       19.28       -0.57      8.12 o
 -10   5   2        0.21        9.14      6.45 o
  -9   5   2        0.85        9.52      8.40 o
  -8   5   2       40.82       56.19     12.50 o
  -7   5   2      117.39      114.86      9.62 o
  -6   5   2       92.80       94.36      7.08 o
  -5   5   2       22.47       24.27      2.81 o
  -4   5   2       25.90       31.75      3.12 o
  -3   5   2       16.47       10.10      4.19 o
  -2   5   2      149.97      180.05      7.15 o
  -1   5   2       67.63       72.57      4.55 o
   0   5   2      113.30      118.62      4.41 o
   1   5   2       16.38        7.88      3.53 o
   2   5   2       24.11       27.02      3.02 o
   3   5   2       84.73       93.81      5.23 o
   4   5   2      914.83      943.95     14.55 o
   5   5   2       14.33       13.83      1.65 o
   6   5   2        1.46        4.12      2.20 o
   7   5   2       84.71       89.50      8.51 o
   8   5   2      453.83      473.81     23.30 o
   9   5   2      292.59      282.68     16.01 o
  10   5   2        2.64        9.01      4.06 o
  11   5   2       56.94       61.01      9.17 o
  12   5   2       12.13       12.71      5.02 o
  13   5   2        9.41        2.53      5.08 o
 -14   6   2       12.33       21.66     10.54 o
 -13   6   2        0.02       -8.14      8.64 o
 -12   6   2       13.56        5.65      6.62 o
 -11   6   2        5.07       -7.28      7.30 o
 -10   6   2       33.36       26.36      9.06 o
  -9   6   2      150.69      161.61     18.62 o
  -8   6   2       74.98       77.89     20.06 o
  -7   6   2       50.31       51.12      5.84 o
  -6   6   2     1036.65     1058.01     17.26 o
  -5   6   2        0.26        1.36      1.96 o
  -4   6   2      161.74      174.52     16.85 o
  -3   6   2        5.31        7.73      3.14 o
  -2   6   2     1110.92     1191.15     22.36 o
  -1   6   2       73.09       57.64      6.30 o
   0   6   2        3.72        1.94      1.23 o
   1   6   2       73.04       64.58      5.50 o
   2   6   2       25.25       24.55      3.02 o
   3   6   2      473.89      493.52     12.42 o
   4   6   2        3.31        3.60      3.02 o
   5   6   2        3.79        2.61      2.01 o
   6   6   2       69.44       66.57      5.83 o
   7   6   2       74.25       75.68      7.90 o
   8   6   2       71.97       91.35     10.83 o
   9   6   2      223.57      224.99     12.67 o
  10   6   2        2.01        1.36      3.06 o
  11   6   2       46.74       56.89      8.97 o
  12   6   2        0.80        1.47      7.56 o
 -14   7   2       43.01       50.44     12.59 o
 -13   7   2        0.10       -1.93      6.17 o
 -12   7   2       11.08       10.86      6.67 o
 -11   7   2       87.94       85.37     15.29 o
 -10   7   2      207.52      185.53     20.72 o
  -9   7   2      225.97      202.40     13.40 o
  -8   7   2      100.79      118.35      9.68 o
  -7   7   2      334.94      334.56     20.21 o
  -6   7   2      131.14      127.28      7.93 o
  -5   7   2      135.02      139.63     17.38 o
  -4   7   2      381.01      388.75     26.00 o
  -3   7   2      298.93      286.04     18.89 o
  -2   7   2        6.92       10.43      2.32 o
  -1   7   2      492.29      516.90     13.61 o
   0   7   2       58.02       55.08      3.60 o
   1   7   2      566.47      558.72     16.66 o
   2   7   2      390.02      390.68     14.50 o
   3   7   2       10.86       15.51      6.00 o
   4   7   2      212.02      225.40     11.95 o
   5   7   2       94.34       99.56      8.66 o
   6   7   2        0.34       -1.36      3.01 o
   7   7   2       27.72       21.62      3.61 o
   8   7   2      307.77      321.32     21.11 o
   9   7   2        0.76       11.15      4.11 o
  10   7   2       17.25       16.21      4.64 o
  11   7   2       37.63       44.48      6.92 o
  12   7   2        0.13        7.70      8.31 o
 -13   8   2       21.24       33.52     10.34 o
 -12   8   2       37.03       39.51     11.17 o
 -11   8   2       10.69       20.38      9.70 o
 -10   8   2        8.50       17.70      5.54 o
  -9   8   2        4.70        6.78      8.92 o
  -8   8   2      130.72      109.84      9.67 o
  -7   8   2       74.65       74.82      7.97 o
  -6   8   2       86.28       85.60     14.81 o
  -5   8   2       61.88       51.07     11.55 o
  -4   8   2       21.40       28.88      4.92 o
  -3   8   2       15.12       17.56      6.04 o
  -2   8   2       27.80       37.54      3.42 o
  -1   8   2      201.80      216.90      8.84 o
   0   8   2      248.29      239.97      7.87 o
   1   8   2       91.37      106.38      8.25 o
   2   8   2      107.94       97.58      8.15 o
   3   8   2      177.32      169.70     10.63 o
   4   8   2      101.06      109.37      9.28 o
   5   8   2      245.05      271.08     14.18 o
   6   8   2       61.67       57.93      7.26 o
   7   8   2       15.45       11.62      3.46 o
   8   8   2        0.00       -1.67      5.57 o
   9   8   2       47.13       51.33      6.83 o
  10   8   2        0.22        5.51      3.83 o
  11   8   2       26.31       32.27      6.25 o
 -13   9   2        0.33      -16.55     10.90 o
 -12   9   2        0.00       -3.70      7.49 o
 -11   9   2        1.36        8.95      5.46 o
 -10   9   2        0.01        0.87      4.39 o
  -9   9   2       12.88       13.65     14.28 o
  -8   9   2        7.40        4.93      3.67 o
  -7   9   2       20.91       23.03      5.10 o
  -6   9   2       14.08        8.76      8.90 o
  -5   9   2       65.06       83.53      7.43 o
  -4   9   2        9.43       24.67      4.97 o
  -3   9   2       32.81       39.16      5.15 o
  -2   9   2        7.35       10.09      3.03 o
  -1   9   2        0.97        3.48      1.90 o
   0   9   2        4.99        6.57      2.45 o
   1   9   2        3.60        3.56      3.65 o
   2   9   2        3.30        3.45      3.74 o
   3   9   2       54.87       64.19      7.60 o
   4   9   2       45.25       43.11      8.20 o
   5   9   2        0.04        2.87      7.51 o
   6   9   2       13.18       13.19      4.13 o
   7   9   2      104.84       98.21      8.45 o
   8   9   2       75.13       67.58      7.18 o
   9   9   2       48.80       57.84      7.22 o
  10   9   2       86.44       86.79      9.24 o
  11   9   2        0.03        7.66      5.61 o
 -12  10   2        9.97       24.90     10.45 o
 -11  10   2        2.20        6.18      8.14 o
 -10  10   2        6.96       17.12      5.56 o
  -9  10   2        4.75        2.22      4.10 o
  -8  10   2        3.31       -2.51      4.26 o
  -7  10   2      287.38      292.60     27.82 o
  -6  10   2       53.33       57.85      6.60 o
  -5  10   2      675.25      652.83     19.48 o
  -4  10   2       49.15       53.53      9.81 o
  -3  10   2       57.25       63.71     10.36 o
  -2  10   2      157.37      162.55      8.83 o
  -1  10   2       11.39       10.19      2.25 o
   0  10   2        9.35       13.28      2.30 o
   1  10   2       35.76       35.03      3.59 o
   2  10   2       12.80       14.12      4.69 o
   3  10   2       33.31       31.41      6.16 o
   4  10   2       47.72       32.90      5.45 o
   5  10   2      226.10      253.38     15.22 o
   6  10   2      259.66      263.78     15.70 o
   7  10   2       92.30      114.28      9.32 o
   8  10   2        5.98       13.49      5.27 o
   9  10   2       54.04       51.69      8.45 o
  10  10   2       12.01        7.08      4.30 o
 -12  11   2        6.05       22.13     10.16 o
 -11  11   2        2.38       14.01      9.09 o
 -10  11   2        1.27       -3.55      7.04 o
  -9  11   2        0.97       -4.93      4.46 o
  -8  11   2        9.82        5.32      7.15 o
  -7  11   2       36.13       39.71      7.14 o
  -6  11   2       24.21       25.81      4.99 o
  -5  11   2      196.58      197.14     11.13 o
  -4  11   2      245.94      242.07     11.99 o
  -3  11   2        6.04        2.33      3.54 o
  -2  11   2        0.58       -1.10      3.23 o
  -1  11   2      333.47      361.66     11.15 o
   0  11   2        0.94       -0.24      2.44 o
   1  11   2       79.09       79.24      8.75 o
   2  11   2      231.86      249.91     14.90 o
   3  11   2        0.00        0.87      3.89 o
   4  11   2       16.82       12.81      4.29 o
   5  11   2       35.75       36.52     11.15 o
   6  11   2        0.25        1.32      7.94 o
   7  11   2        4.72        2.48      4.23 o
   8  11   2       56.94       60.35      7.37 o
   9  11   2        0.04        7.71      9.24 o
  10  11   2        2.26       -0.49      4.38 o
 -11  12   2        0.94        8.54      8.45 o
 -10  12   2       12.21       34.95     14.12 o
  -9  12   2        0.07        0.87      7.43 o
  -8  12   2        0.02        0.80      3.03 o
  -7  12   2        0.01        3.21      3.43 o
  -6  12   2        2.29       -2.45      4.01 o
  -5  12   2       18.82       21.74      5.50 o
  -4  12   2       20.42       18.94      4.12 o
  -3  12   2        0.27        0.47      3.03 o
  -2  12   2       48.03       45.77      5.49 o
  -1  12   2       51.81       49.42      4.60 o
   0  12   2        3.04        6.08      3.97 o
   1  12   2        1.06       -0.01      3.35 o
   2  12   2        5.22        4.25      3.50 o
   3  12   2      120.55      111.06     14.48 o
   4  12   2        0.49       -5.11      4.61 o
   5  12   2       22.05       32.68      8.43 o
   6  12   2        2.71        4.52      7.25 o
   7  12   2        7.77        4.88      3.75 o
   8  12   2        5.20       11.53      6.23 o
   9  12   2        5.42       20.85      9.26 o
 -10  13   2        1.82       14.41     11.12 o
  -9  13   2        6.22       14.04     10.87 o
  -8  13   2        0.97       -6.92      8.78 o
  -7  13   2        3.26        4.29      7.12 o
  -6  13   2        0.29       -7.17      4.71 o
  -5  13   2       76.71       85.00      8.01 o
  -4  13   2        0.48        4.57      3.66 o
  -3  13   2        1.44       -0.05      3.16 o
  -2  13   2       33.92       39.69      7.60 o
  -1  13   2      109.51      113.84      9.22 o
   0  13   2        1.61       -0.21      3.82 o
   1  13   2       62.19       59.43      8.41 o
   2  13   2      102.49      103.92     10.87 o
   3  13   2        7.37        3.34      3.73 o
   4  13   2        0.55       -3.11      4.46 o
   5  13   2       36.94       28.24     11.88 o
   6  13   2       22.11       30.52     11.33 o
   7  13   2        0.51        5.75      6.17 o
   8  13   2        5.59       17.36      7.45 o
  -9  14   2        0.00       -2.50      6.69 o
  -8  14   2        0.07       12.27     11.00 o
  -7  14   2        1.58       -6.77      8.03 o
  -6  14   2       49.18       49.63      9.65 o
  -5  14   2        4.39        1.93      3.06 o
  -4  14   2        5.43        2.14      3.00 o
  -3  14   2        3.55        0.39      3.63 o
  -2  14   2      116.52      111.62      9.59 o
  -1  14   2       17.34       18.65      4.71 o
   0  14   2        0.97        1.99      3.85 o
   1  14   2        1.71        6.22      4.34 o
   2  14   2        1.22       -5.26      6.54 o
   3  14   2        3.87       -5.47      8.51 o
   4  14   2        2.37       -0.37      5.65 o
   5  14   2        0.06       13.95     10.20 o
   6  14   2        0.20       16.25      9.09 o
   7  14   2        0.08       15.73     11.01 o
  -7  15   2        0.62        8.44      7.26 o
  -6  15   2        0.01       12.14      6.28 o
  -5  15   2        7.99        6.52      8.28 o
  -4  15   2        5.04        2.85      9.27 o
  -3  15   2        6.00        4.76      4.85 o
  -2  15   2       21.54       25.13      6.61 o
  -1  15   2       20.43       24.96      7.21 o
   0  15   2       12.47        9.99      8.55 o
   1  15   2        7.89       -3.13      5.69 o
   2  15   2        7.86       -2.37      7.12 o
   3  15   2        0.80       -3.47      7.95 o
   4  15   2        8.65        0.03      7.29 o
   5  15   2        8.52       17.56      9.16 o
  -5  16   2        1.68        0.48      9.23 o
  -4  16   2        3.22       17.13     11.92 o
  -3  16   2        0.42       25.98     13.95 o
  -2  16   2       15.92       20.45      6.57 o
  -1  16   2       21.57       28.05      7.19 o
   0  16   2        5.17        5.36      5.62 o
   1  16   2        0.38       -5.95      6.10 o
   2  16   2        5.64       -4.46      5.85 o
   3  16   2        2.97        1.13      6.95 o
 -15   1   3        4.20        5.11      4.01 o
 -14   1   3       16.65       17.79      5.82 o
 -13   1   3       74.76       87.57      9.84 o
 -12   1   3       19.38        8.66      4.00 o
 -11   1   3        0.82        2.19      2.21 o
 -10   1   3      398.19      425.56     13.34 o
  -9   1   3       63.47       60.87      7.62 o
  -8   1   3      371.35      374.62      8.83 o
  -7   1   3       10.87       14.77      2.78 o
  -6   1   3        1.09        2.35      2.34 o
  -5   1   3      808.52      770.58     13.08 o
  -4   1   3       36.52       32.80      2.36 o
  -3   1   3       19.97       16.72      1.35 o
  -2   1   3      244.98      245.64      4.21 o
  -1   1   3        1.55        2.92      1.09 o
   0   1   3     1428.09     1460.40     19.08 o
   1   1   3       36.22       34.12      1.90 o
   2   1   3      459.22      467.19      7.56 o
   3   1   3      163.19      186.72      5.14 o
   4   1   3       19.53       26.46      2.42 o
   5   1   3      110.48      112.12      5.99 o
   6   1   3      313.33      305.67     11.62 o
   7   1   3        6.36        6.41      3.06 o
   8   1   3        0.49        6.46      4.03 o
   9   1   3       82.39       80.22      6.39 o
  10   1   3        8.60       17.41      6.98 o
  11   1   3        2.54       -1.98      4.20 o
  12   1   3        2.36       -0.93      5.18 o
 -15   2   3        1.88        9.36      5.93 o
 -14   2   3        0.01        2.33      4.22 o
 -13   2   3       47.18       34.26      6.15 o
 -12   2   3        2.06       -0.88      6.30 o
 -11   2   3      244.22      227.34     10.20 o
 -10   2   3      190.93      182.16      9.25 o
  -9   2   3      133.24      115.45      7.00 o
  -8   2   3        3.34        2.19      1.80 o
  -7   2   3      196.24      194.84      6.49 o
  -6   2   3      962.39     1073.51     13.56 o
  -5   2   3      451.86      451.47      9.54 o
  -4   2   3      135.71      154.56      5.15 o
  -3   2   3     1605.44     1855.08     15.45 o
  -2   2   3      955.92     1051.38      8.88 o
  -1   2   3      312.18      384.82     14.50 o
   0   2   3     2380.27     2309.94     19.78 o
   1   2   3      715.61      643.16      7.77 o
   2   2   3      593.11      662.91     11.84 o
   3   2   3      234.35      253.30      5.38 o
   4   2   3      107.26      111.61      4.73 o
   5   2   3      133.40      141.36      5.69 o
   6   2   3       11.46        7.00      2.65 o
   7   2   3       30.89       31.38      4.49 o
   8   2   3       43.67       56.64      6.26 o
   9   2   3        6.02        4.76      5.58 o
  10   2   3      104.64      101.37     11.28 o
  11   2   3       56.93       64.99      7.95 o
  12   2   3       76.57       74.68     14.85 o
 -15   3   3        2.00       13.73      7.69 o
 -14   3   3        5.69        1.48      5.24 o
 -13   3   3       13.18       16.20      8.13 o
 -12   3   3       22.77       24.42      6.95 o
 -11   3   3       13.51       10.63      4.03 o
 -10   3   3       40.36       40.29      4.19 o
  -9   3   3       19.29       23.02      4.04 o
  -8   3   3        2.86        2.05      2.43 o
  -7   3   3       64.34       57.81      5.15 o
  -6   3   3       19.54       18.88      2.53 o
  -5   3   3       97.78      115.12      3.74 o
  -4   3   3      113.11       96.63      4.63 o
  -3   3   3       36.87       49.20      3.71 o
  -2   3   3       11.18        6.86      3.59 o
  -1   3   3       71.01       88.30      4.14 o
   0   3   3      711.57      792.48     13.50 o
   1   3   3      474.61      437.73      7.10 o
   2   3   3      106.80      105.55      4.04 o
   3   3   3      615.26      663.40     12.02 o
   4   3   3      540.45      598.76     10.08 o
   5   3   3        4.37        2.60      2.30 o
   6   3   3        7.74       11.05      3.32 o
   7   3   3       47.76       58.20      6.77 o
   8   3   3       76.08       76.94     12.09 o
   9   3   3        0.21       -3.49      9.90 o
  10   3   3       31.29       42.26      7.79 o
  11   3   3       47.35       59.60      9.26 o
  12   3   3       10.20       28.24      8.41 o
 -15   4   3        0.52       18.63     11.37 o
 -14   4   3        7.80       25.47     10.49 o
 -13   4   3        0.73        4.28      4.53 o
 -12   4   3        4.12      -13.31     10.48 o
 -11   4   3        6.97        2.38      6.51 o
 -10   4   3       36.74       25.80      7.96 o
  -9   4   3       22.44       34.80      9.24 o
  -8   4   3      147.62      169.34     17.51 o
  -7   4   3        4.12       -5.96      8.97 o
  -6   4   3        0.09       -1.29      2.77 o
  -5   4   3      121.85      132.59      8.01 o
  -4   4   3      560.68      587.56     17.64 o
  -3   4   3        1.41        1.94      2.35 o
  -2   4   3       72.59       81.96      3.53 o
  -1   4   3      650.07      601.54     26.40 o
   0   4   3       21.94       14.92      5.27 o
   1   4   3       48.10       51.77      2.11 o
   2   4   3       73.41       56.05      2.36 o
   3   4   3        2.64        0.48      1.11 o
   4   4   3      168.35      166.09      5.04 o
   5   4   3       20.84       24.57      3.39 o
   6   4   3       43.77       44.46      4.83 o
   7   4   3       12.35        9.92      2.88 o
   8   4   3       10.89       14.99      3.16 o
   9   4   3        0.12        5.73      7.68 o
  10   4   3        2.58        6.49      6.05 o
  11   4   3        0.68        8.98      5.62 o
  12   4   3        2.05       26.30      8.27 o
 -14   5   3      110.30      143.63     20.02 o
 -13   5   3        0.11       -4.63      7.01 o
 -12   5   3       50.71       46.96     11.02 o
 -11   5   3      151.36      146.11     18.61 o
 -10   5   3       71.67       74.12     13.32 o
  -9   5   3      374.25      350.99     26.05 o
  -8   5   3       20.14       49.43     12.59 o
  -7   5   3      169.12      144.03      8.43 o
  -6   5   3      311.59      320.68     12.30 o
  -5   5   3       33.01       27.74      4.25 o
  -4   5   3      440.39      457.72     16.77 o
  -3   5   3      299.73      338.29      8.53 o
  -2   5   3       48.41       48.10      2.80 o
  -1   5   3        9.87       16.76      3.03 o
   0   5   3      161.54      140.20      3.88 o
   1   5   3      204.99      192.64      6.74 o
   2   5   3      453.31      476.00     10.67 o
   3   5   3       16.21       21.58      2.48 o
   4   5   3        8.13        6.96      2.38 o
   5   5   3        1.95        1.72      1.85 o
   6   5   3       22.41       20.35      4.77 o
   7   5   3       12.83        9.87      3.92 o
   8   5   3       52.43       49.45      5.99 o
   9   5   3        1.43        7.34      3.70 o
  10   5   3        5.61        1.06      4.39 o
  11   5   3       14.07       23.99     10.45 o
  12   5   3        2.68       20.32     11.51 o
 -14   6   3        5.68      -12.25      8.31 o
 -13   6   3        0.82      -14.01      9.70 o
 -12   6   3        1.41       -1.03      5.38 o
 -11   6   3        1.80        4.49      5.43 o
 -10   6   3       70.82       61.39     13.39 o
  -9   6   3      101.74      114.69     16.79 o
  -8   6   3      148.78      138.27     16.50 o
  -7   6   3       22.66       23.49      4.38 o
  -6   6   3      353.97      368.66     13.36 o
  -5   6   3      327.58      347.51     11.45 o
  -4   6   3      115.13      113.37      7.43 o
  -3   6   3      193.46      204.09      6.65 o
  -2   6   3     1001.10     1092.82     21.87 o
  -1   6   3      168.38      173.60      5.59 o
   0   6   3       19.67       19.28      2.07 o
   1   6   3       22.55       27.38      3.19 o
   2   6   3        5.67        1.90      2.10 o
   3   6   3      172.98      176.28      7.24 o
   4   6   3        1.05        5.93      3.09 o
   5   6   3       12.47       11.00      2.45 o
   6   6   3       29.22       34.41      8.61 o
   7   6   3       56.81       57.13      6.25 o
   8   6   3        1.83        2.50      3.15 o
   9   6   3       67.59       76.55      7.96 o
  10   6   3       60.43       64.73      7.50 o
  11   6   3       40.96       50.17      8.55 o
 -14   7   3        1.86      -12.45      8.79 o
 -13   7   3        0.24      -15.74      9.07 o
 -12   7   3        3.38       11.33      7.99 o
 -11   7   3        0.28        8.42      9.14 o
 -10   7   3       14.67       11.82      8.47 o
  -9   7   3        0.49       35.49     12.92 o
  -8   7   3        7.53       11.25      3.79 o
  -7   7   3       20.91       18.47      4.22 o
  -6   7   3       37.15       41.00      5.14 o
  -5   7   3      117.15      107.32     16.38 o
  -4   7   3       30.50       24.62      4.04 o
  -3   7   3        0.54        0.96      1.81 o
  -2   7   3       73.11       81.45      5.68 o
  -1   7   3        2.67        2.58      1.77 o
   0   7   3       12.42       13.69      1.79 o
   1   7   3      121.11      124.73      7.43 o
   2   7   3      130.85      130.46      7.82 o
   3   7   3      203.21      201.53      8.10 o
   4   7   3      178.01      183.60     10.25 o
   5   7   3       63.38       68.35      6.36 o
   6   7   3       61.58       72.04      8.61 o
   7   7   3        0.04        1.08      3.40 o
   8   7   3       57.40       56.06      6.82 o
   9   7   3        6.27        9.72      4.91 o
  10   7   3        4.04       11.21      4.12 o
  11   7   3        2.79        7.11      7.76 o
 -13   8   3        4.21       -4.86      6.21 o
 -12   8   3       13.76       16.63      7.94 o
 -11   8   3        0.97        6.94      6.68 o
 -10   8   3        0.07       14.45     11.12 o
  -9   8   3       14.39        1.00      7.92 o
  -8   8   3      286.54      281.40     14.22 o
  -7   8   3        3.04        2.24      4.12 o
  -6   8   3      174.94      180.62     20.40 o
  -5   8   3       98.56      100.17     15.87 o
  -4   8   3       39.14       47.79     13.65 o
  -3   8   3        3.46        9.14     12.43 o
  -2   8   3       91.63       91.32      6.00 o
  -1   8   3      161.85      176.09      6.65 o
   0   8   3       36.07       36.39      3.14 o
   1   8   3       71.39       76.88      6.54 o
   2   8   3       58.89       62.95      6.47 o
   3   8   3      222.83      222.06     11.47 o
   4   8   3       13.65       15.57      3.77 o
   5   8   3       56.14       52.15      5.20 o
   6   8   3        0.87        3.69      3.95 o
   7   8   3        0.10        0.19      4.69 o
   8   8   3        5.35        4.26      4.55 o
   9   8   3       38.25       47.97      6.71 o
  10   8   3       24.67       25.94      9.23 o
 -13   9   3       22.05       28.17     10.81 o
 -12   9   3       64.12       77.16     16.23 o
 -11   9   3        1.05       11.04      8.03 o
 -10   9   3        0.06       27.66     12.15 o
  -9   9   3       58.92       63.39     13.75 o
  -8   9   3      123.03      120.01     17.35 o
  -7   9   3       69.73       65.83      7.48 o
  -6   9   3        2.61       11.62      8.46 o
  -5   9   3       69.17       69.92      9.25 o
  -4   9   3       12.80       17.94      6.16 o
  -3   9   3      415.67      425.18     19.92 o
  -2   9   3       79.73       68.54      7.20 o
  -1   9   3       30.04       30.63      3.27 o
   0   9   3       10.29       10.55      2.14 o
   1   9   3       17.52       17.08      4.13 o
   2   9   3        2.94        7.56      3.71 o
   3   9   3       32.42       42.09      6.20 o
   4   9   3      115.07      125.22      9.77 o
   5   9   3        0.14       -7.85      4.82 o
   6   9   3       52.57       59.48      6.30 o
   7   9   3        4.35        2.17      4.91 o
   8   9   3      149.16      143.41     14.74 o
   9   9   3        1.98       -3.86      7.62 o
  10   9   3        0.17        3.54      6.39 o
 -12  10   3        5.50       14.93      9.71 o
 -11  10   3        0.17       11.32      9.30 o
 -10  10   3        2.98       22.39     11.89 o
  -9  10   3       20.01       22.79     10.69 o
  -8  10   3        0.06        2.93     10.45 o
  -7  10   3       12.43        6.90      8.32 o
  -6  10   3      120.14      119.57     12.22 o
  -5  10   3       78.52       78.27     10.07 o
  -4  10   3      264.25      255.19     17.74 o
  -3  10   3       47.15       49.16      7.87 o
  -2  10   3        4.36       -1.05      3.00 o
  -1  10   3       33.00       30.81      5.44 o
   0  10   3        0.18        3.15      3.39 o
   1  10   3        0.39       -6.05      3.54 o
   2  10   3       23.71       18.93      4.40 o
   3  10   3       62.65       68.16      7.70 o
   4  10   3       26.23       34.55      5.81 o
   5  10   3       55.08       47.45     11.11 o
   6  10   3       22.80       13.03      7.41 o
   7  10   3        3.27       11.34      5.67 o
   8  10   3        5.11       -0.52      6.30 o
   9  10   3        1.33        9.99      9.24 o
 -11  11   3        0.01       32.75     13.98 o
 -10  11   3        0.89       -8.49      6.51 o
  -9  11   3       40.34       49.69     13.95 o
  -8  11   3       26.57       45.52      8.73 o
  -7  11   3        3.06        7.92      5.24 o
  -6  11   3        7.35       13.87      5.63 o
  -5  11   3       27.25       24.21      6.67 o
  -4  11   3       21.46       20.86      5.80 o
  -3  11   3      123.23      132.38     12.37 o
  -2  11   3        3.96       -4.82      3.26 o
  -1  11   3        2.30        3.45      3.59 o
   0  11   3       86.42       98.87      9.21 o
   1  11   3        0.02        3.29      3.28 o
   2  11   3        6.98        4.52      6.19 o
   3  11   3       89.40       92.56     15.74 o
   4  11   3        5.13       -6.20      8.37 o
   5  11   3       14.85        6.91      5.45 o
   6  11   3        1.50       -2.86      7.42 o
   7  11   3       20.92       21.71      7.19 o
   8  11   3        1.60        4.95      5.91 o
   9  11   3        1.27        7.60      6.09 o
 -11  12   3        6.90       28.67     12.70 o
 -10  12   3       25.25       35.92     12.09 o
  -9  12   3       10.49       20.23      6.47 o
  -8  12   3       68.33       69.89     10.42 o
  -7  12   3       63.18       83.74     15.12 o
  -6  12   3        0.64       -2.89      6.49 o
  -5  12   3       35.86       43.20     17.44 o
  -4  12   3       59.67       67.34      9.50 o
  -3  12   3      254.92      238.99     16.63 o
  -2  12   3      141.35      144.90     13.22 o
  -1  12   3       56.11       61.23      9.05 o
   0  12   3       27.70       31.58      9.04 o
   1  12   3       86.46       83.99     14.57 o
   2  12   3       38.54       38.86     10.29 o
   3  12   3      103.76      107.46     16.66 o
   4  12   3       48.54       43.25     10.91 o
   5  12   3      162.24      142.76     20.38 o
   6  12   3       64.61       75.94     16.71 o
   7  12   3        0.04       -0.58      9.32 o
   8  12   3        2.90        0.41      5.23 o
 -10  13   3        3.97        7.34      9.33 o
  -9  13   3        1.34        1.82      9.05 o
  -8  13   3       20.71       31.79     12.06 o
  -7  13   3       65.75       62.44      9.42 o
  -6  13   3       10.09        7.69      4.62 o
  -5  13   3       60.07       49.08      8.75 o
  -4  13   3       14.83       14.04      4.96 o
  -3  13   3       49.44       50.21      8.73 o
  -2  13   3       28.35       25.87      6.98 o
  -1  13   3       96.13       88.80     11.15 o
   0  13   3       29.77       30.99      8.66 o
   1  13   3        0.79        0.43      4.48 o
   2  13   3       92.99       89.70     15.36 o
   3  13   3       74.96       70.40     14.96 o
   4  13   3        8.18        3.85      6.17 o
   5  13   3        5.08        4.30      5.77 o
   6  13   3        3.56        3.50      7.14 o
   7  13   3       22.40       24.47      7.76 o
  -8  14   3        7.31       15.24      9.98 o
  -7  14   3        0.05        0.05      5.75 o
  -6  14   3        0.47       -1.73      4.08 o
  -5  14   3       24.53       28.79     18.65 o
  -4  14   3        1.48        7.41      7.68 o
  -3  14   3       17.17       19.87      6.22 o
  -2  14   3       14.70       15.41      5.63 o
  -1  14   3        5.50        2.17      9.78 o
   0  14   3       20.78       24.91      6.74 o
   1  14   3        0.02        0.51      4.83 o
   2  14   3        9.28       14.36      8.91 o
   3  14   3        5.76       -1.26      6.26 o
   4  14   3        4.21       -5.35      6.72 o
   5  14   3        2.28       -3.67      9.37 o
  -7  15   3        5.99       11.87     12.88 o
  -6  15   3        1.47        0.20      8.30 o
  -5  15   3        6.93       16.91      6.65 o
  -4  15   3       21.26       33.25     11.22 o
  -3  15   3        5.06        2.40      4.51 o
  -2  15   3        1.52       -1.45      4.62 o
  -1  15   3        0.01        1.53      5.89 o
   0  15   3        0.42        4.53     10.48 o
   1  15   3        5.13       10.61      7.77 o
   2  15   3        3.61       -3.74      5.49 o
   3  15   3        1.95        2.66      5.95 o
   4  15   3        7.03       12.32      8.01 o
  -4  16   3       20.29       30.79     14.28 o
  -3  16   3       11.07       25.60      7.42 o
  -2  16   3        0.03        3.73      4.65 o
  -1  16   3        0.50       -1.95      5.57 o
   0  16   3        6.50        0.24      4.79 o
   1  16   3        2.60       -3.45      5.19 o
 -15   0   4       10.89       18.61      8.18 o
 -14   0   4       14.66        8.79      6.04 o
 -13   0   4        2.65       -1.71      5.34 o
 -12   0   4      111.32      102.62     14.37 o
 -11   0   4      314.12      323.50     23.92 o
 -10   0   4        5.72       21.28      8.05 o
  -9   0   4      642.73      625.80     13.99 o
  -8   0   4     1652.85     1626.34     43.45 o
  -7   0   4      712.36      677.10     27.07 o
  -6   0   4      413.09      449.50     20.15 o
  -5   0   4      445.19      408.18     14.11 o
  -4   0   4       94.31      116.25      5.86 o
  -3   0   4     1348.13     1345.40     23.57 o
  -2   0   4      223.42      234.14      8.57 o
  -1   0   4      461.85      500.34      9.23 o
   0   0   4     2763.46     2550.24     23.63 o
   1   0   4     4488.65     4729.69     38.57 o
   2   0   4      801.27      741.87     13.26 o
   3   0   4      313.38      312.04     13.57 o
   4   0   4        8.79        4.49      3.94 o
   5   0   4       30.80       20.60      4.41 o
   6   0   4        0.24       -7.88      3.94 o
   7   0   4       78.35       71.75      8.44 o
   8   0   4        6.55       -2.56      8.95 o
   9   0   4       36.63       32.64      6.46 o
  10   0   4       60.32       71.95      9.78 o
  11   0   4       49.45       65.87     14.38 o
 -15   1   4        0.66       -1.31      4.69 o
 -14   1   4        0.31       -8.71      4.35 o
 -13   1   4        3.52        0.91      3.83 o
 -12   1   4       15.97       14.89      3.52 o
 -11   1   4        0.05        2.10      2.86 o
 -10   1   4      206.20      223.13     10.21 o
  -9   1   4       33.74       25.92      2.70 o
  -8   1   4       16.41       19.31      1.87 o
  -7   1   4       67.78       57.80      4.51 o
  -6   1   4      256.19      266.79      9.63 o
  -5   1   4      475.37      493.24     10.59 o
  -4   1   4      341.18      369.48      8.50 o
  -3   1   4     1091.65     1101.81      9.19 o
  -2   1   4        0.79       -0.45      0.96 o
  -1   1   4       18.00       21.00      1.73 o
   0   1   4     1427.64     1383.96     16.11 o
   1   1   4      494.69      470.59      8.19 o
   2   1   4      613.81      664.30     11.09 o
   3   1   4      373.72      369.33     10.41 o
   4   1   4        5.32        4.58      2.33 o
   5   1   4       26.71       27.44      3.90 o
   6   1   4        3.47        4.50      2.74 o
   7   1   4      166.69      153.31      8.13 o
   8   1   4        0.03        1.88      3.46 o
   9   1   4        0.17       -0.54      4.14 o
  10   1   4        0.72        0.27      3.71 o
  11   1   4       12.29       14.56      5.36 o
 -15   2   4        0.44       -1.08     10.75 o
 -14   2   4        0.33        1.76      9.86 o
 -13   2   4        0.52        3.62      9.22 o
 -12   2   4        5.57        6.78      2.66 o
 -11   2   4        0.46       -0.85      2.76 o
 -10   2   4       15.06       14.51      4.16 o
  -9   2   4       46.25       44.89      4.89 o
  -8   2   4       80.82       83.29      4.53 o
  -7   2   4       22.62       23.70      3.92 o
  -6   2   4       19.18       17.37      3.46 o
  -5   2   4       43.61       48.33      3.92 o
  -4   2   4      347.59      359.34      6.80 o
  -3   2   4       49.95       42.75      2.53 o
  -2   2   4        0.07       -0.46      0.89 o
  -1   2   4      198.53      191.31     10.81 o
   0   2   4      557.53      566.49      8.73 o
   1   2   4      235.31      214.29      5.30 o
   2   2   4        8.17        9.58      1.56 o
   3   2   4       58.69       56.04      3.57 o
   4   2   4       22.20       26.62      3.32 o
   5   2   4       22.18       23.70      3.55 o
   6   2   4       27.90       30.95      4.12 o
   7   2   4       11.52       12.28      3.58 o
   8   2   4        5.20       12.11      4.04 o
   9   2   4       10.54       12.20      5.73 o
  10   2   4        1.42       -2.17      4.42 o
  11   2   4        1.73        5.08      8.32 o
 -15   3   4        1.31        2.10      6.38 o
 -14   3   4        1.54       23.92      9.72 o
 -13   3   4        3.06       -1.00      8.67 o
 -12   3   4       29.07       15.69      4.00 o
 -11   3   4        0.08       -0.11      2.19 o
 -10   3   4      316.96      329.17     12.59 o
  -9   3   4      166.06      170.32      9.03 o
  -8   3   4       22.93       18.83      3.59 o
  -7   3   4      140.86      135.05      7.36 o
  -6   3   4      211.81      207.38      8.41 o
  -5   3   4        8.76        6.18      1.68 o
  -4   3   4     2226.30     2383.22     21.68 o
  -3   3   4       36.38       42.07      2.91 o
  -2   3   4      128.66      133.44      7.72 o
  -1   3   4      519.91      486.35     25.53 o
   0   3   4       66.00       66.94      3.96 o
   1   3   4       10.52        9.01      1.42 o
   2   3   4       17.60       19.33      2.12 o
   3   3   4       35.90       42.31      2.97 o
   4   3   4       44.62       39.03      4.08 o
   5   3   4        6.99        6.91      3.77 o
   6   3   4       28.39       30.01      3.94 o
   7   3   4       58.13       67.61      5.78 o
   8   3   4        0.18       14.68      5.52 o
   9   3   4        7.20       22.35     17.06 o
  10   3   4        2.33       14.86      9.46 o
  11   3   4        4.45        9.05      4.37 o
 -14   4   4        4.90       18.88      9.07 o
 -13   4   4       17.82        2.71      7.43 o
 -12   4   4        5.41       -8.28      8.08 o
 -11   4   4        7.17       -0.98      6.65 o
 -10   4   4       60.94       66.19     12.58 o
  -9   4   4      662.38      659.87     34.60 o
  -8   4   4      829.51      877.53     39.40 o
  -7   4   4      285.03      261.64     20.83 o
  -6   4   4       20.50       24.72      2.55 o
  -5   4   4       55.90       58.71      5.74 o
  -4   4   4      309.27      345.37     17.46 o
  -3   4   4        2.88        1.32      1.10 o
  -2   4   4        0.64       -0.09      1.50 o
  -1   4   4       15.78        9.77      2.35 o
   0   4   4      117.08      136.05      7.86 o
   1   4   4        5.84        1.46      1.89 o
   2   4   4       16.86       22.08      2.31 o
   3   4   4      113.94      108.24      4.42 o
   4   4   4      115.95      118.49      5.54 o
   5   4   4      155.01      157.00     10.31 o
   6   4   4       67.30       74.99      6.48 o
   7   4   4       87.78       90.74      8.89 o
   8   4   4        2.80        8.59      7.34 o
   9   4   4       11.99       19.39      6.98 o
  10   4   4       11.10       23.45     13.75 o
  11   4   4        6.56       12.57      5.74 o
 -14   5   4        0.41       -8.03      7.91 o
 -13   5   4        0.26      -11.77      8.26 o
 -12   5   4        0.16       -7.55      7.48 o
 -11   5   4        5.16        3.99      6.89 o
 -10   5   4        0.09        1.16      7.17 o
  -9   5   4       38.76       46.83     12.61 o
  -8   5   4       31.98       17.38      6.73 o
  -7   5   4       42.11       37.59      3.85 o
  -6   5   4        1.81        6.67      2.73 o
  -5   5   4      124.73      128.13      8.14 o
  -4   5   4      229.70      251.99      9.45 o
  -3   5   4       23.27       25.62      2.44 o
  -2   5   4      123.64      129.64      5.68 o
  -1   5   4       87.73       93.67      6.39 o
   0   5   4        0.24        1.22      2.47 o
   1   5   4      138.05      135.75     10.65 o
   2   5   4       25.53       27.37      3.09 o
   3   5   4       71.66       69.26      3.29 o
   4   5   4      124.32      127.11      8.14 o
   5   5   4      111.35      106.47     10.80 o
   6   5   4       12.69       14.05      5.74 o
   7   5   4       22.13       10.37      5.01 o
   8   5   4       36.68       32.29      7.92 o
   9   5   4        1.07       11.48      6.25 o
  10   5   4       11.83       33.05     10.97 o
 -14   6   4        0.53       -5.70      7.16 o
 -13   6   4       10.39        8.30      5.97 o
 -12   6   4        0.05       -9.30      8.57 o
 -11   6   4        1.54        1.29      6.23 o
 -10   6   4        0.75        6.43      8.13 o
  -9   6   4       31.75       55.85     13.81 o
  -8   6   4       65.48       68.70     12.90 o
  -7   6   4       82.43       85.63     14.34 o
  -6   6   4       66.24       66.69     13.25 o
  -5   6   4      172.95      189.16      9.80 o
  -4   6   4       17.73       23.74      3.50 o
  -3   6   4      156.44      159.66      5.85 o
  -2   6   4       67.69       72.41      5.57 o
  -1   6   4      152.91      161.91      8.23 o
   0   6   4       24.67       20.76      9.59 o
   1   6   4        0.01        0.79      0.97 o
   2   6   4        0.69       -0.07      4.53 o
   3   6   4       30.84       35.58      3.85 o
   4   6   4       17.95       14.87      2.54 o
   5   6   4       11.71        5.57      2.19 o
   6   6   4       15.01       18.17      3.69 o
   7   6   4       29.45       28.71      6.70 o
   8   6   4       33.93       36.74      7.83 o
   9   6   4       15.86       20.98      7.30 o
  10   6   4       15.76       42.92     13.83 o
 -13   7   4       22.55       13.47      7.79 o
 -12   7   4        9.64       14.10      7.21 o
 -11   7   4       98.07       97.71     16.06 o
 -10   7   4        5.11       23.90     11.37 o
  -9   7   4      649.00      618.69     37.65 o
  -8   7   4       10.29       18.07      8.44 o
  -7   7   4       42.13       50.94     11.57 o
  -6   7   4      211.56      229.52     23.16 o
  -5   7   4       82.60       71.67      9.80 o
  -4   7   4        3.51       15.31      6.26 o
  -3   7   4      513.36      512.66     11.88 o
  -2   7   4       21.26       20.07      5.25 o
  -1   7   4       39.95       44.60      9.49 o
   0   7   4       34.28       27.74      3.19 o
   1   7   4       48.20       45.11      9.72 o
   2   7   4      304.21      300.45     10.19 o
   3   7   4        2.48        3.54      1.87 o
   4   7   4       59.31       66.07      7.58 o
   5   7   4        1.07       -0.57      2.99 o
   6   7   4       12.34        3.67      4.47 o
   7   7   4       38.61       41.32      7.87 o
   8   7   4       38.78       38.36      8.48 o
   9   7   4       14.57       21.60      6.93 o
  10   7   4        0.01        4.32      6.00 o
 -13   8   4        8.35        3.35      8.36 o
 -12   8   4        0.62       -7.89      8.38 o
 -11   8   4        8.12       18.30     10.06 o
 -10   8   4       35.61       60.40     14.90 o
  -9   8   4      230.12      242.39     25.18 o
  -8   8   4      442.21      435.62     32.53 o
  -7   8   4        6.53        7.74      7.81 o
  -6   8   4      158.61      163.28     20.93 o
  -5   8   4       87.82      110.13     17.41 o
  -4   8   4       10.76       14.04      6.73 o
  -3   8   4       36.93       46.65      7.79 o
  -2   8   4       11.52       12.34      1.97 o
  -1   8   4       41.25       39.50      4.10 o
   0   8   4      140.91      115.41     17.61 o
   1   8   4       15.32       22.00      8.57 o
   2   8   4       11.30       14.73      7.49 o
   3   8   4        0.98       -2.06      6.79 o
   4   8   4       10.97       16.89      4.33 o
   5   8   4       16.95        6.08     14.03 o
   6   8   4      112.66      117.44     13.02 o
   7   8   4        1.37       -3.68      4.50 o
   8   8   4        1.61        8.14      5.43 o
   9   8   4        1.06        5.13      5.32 o
 -12   9   4        0.00        6.66      8.55 o
 -11   9   4        0.06       25.69     12.36 o
 -10   9   4        3.84        0.71      6.86 o
  -9   9   4       18.98        8.19      8.69 o
  -8   9   4       36.51       46.92     13.65 o
  -7   9   4       17.91       12.58      9.70 o
  -6   9   4        0.85        2.90      7.21 o
  -5   9   4       10.01        8.73      5.89 o
  -4   9   4       66.50       72.29      9.88 o
  -3   9   4        0.94        5.72      5.19 o
  -2   9   4        8.67       -0.74      5.18 o
  -1   9   4        2.40        3.99      5.84 o
   0   9   4       16.59       17.07      7.47 o
   1   9   4        6.22        6.29      5.49 o
   2   9   4       10.53       13.06      8.33 o
   3   9   4       18.19       15.27      7.36 o
   4   9   4        1.37       -2.10      4.00 o
   5   9   4       35.86       31.73     10.19 o
   6   9   4        0.52       -1.15      5.75 o
   7   9   4       37.86       33.19      7.69 o
   8   9   4        0.23       -1.15      4.63 o
   9   9   4        0.03        2.55      5.41 o
 -12  10   4       23.98       29.90     12.00 o
 -11  10   4       12.53       32.60     13.55 o
 -10  10   4        9.13        9.80      9.83 o
  -9  10   4        1.71      -14.45      9.14 o
  -8  10   4        1.89        0.83      8.56 o
  -7  10   4       87.44       77.15     10.58 o
  -6  10   4       98.64      103.02     12.09 o
  -5  10   4       71.48       69.21     10.05 o
  -4  10   4       79.43       80.45     10.58 o
  -3  10   4       22.13       20.16     12.93 o
  -2  10   4       16.58        6.09      4.51 o
  -1  10   4       45.36       33.52     10.18 o
   0  10   4       54.82       62.52     13.04 o
   1  10   4       11.24       10.33      5.64 o
   2  10   4        0.03        4.93      7.43 o
   3  10   4        2.55        7.19      7.77 o
   4  10   4       30.08       27.02     10.18 o
   5  10   4       78.68       86.74     15.64 o
   6  10   4      115.56      115.16     13.58 o
   7  10   4       21.75       20.77     10.10 o
   8  10   4        0.11        0.47      4.81 o
 -11  11   4        5.70       20.09     11.97 o
 -10  11   4       39.64       33.61     12.51 o
  -9  11   4       59.90       60.01     14.87 o
  -8  11   4       27.90       33.87      8.44 o
  -7  11   4        2.87        3.72      4.92 o
  -6  11   4        8.49        8.58      5.17 o
  -5  11   4      197.08      206.00     16.68 o
  -4  11   4      102.05       88.87     11.20 o
  -3  11   4      129.91      135.31     14.84 o
  -2  11   4       37.74       23.52      6.51 o
  -1  11   4       21.25       23.26     12.49 o
   0  11   4       12.94       18.89      8.67 o
   1  11   4        0.91        2.68      5.04 o
   2  11   4      286.61      281.99     26.60 o
   3  11   4        0.03        6.45      7.19 o
   4  11   4        0.20       -3.48      6.68 o
   5  11   4        1.96       -6.89      6.99 o
   6  11   4        3.69        5.41      4.22 o
   7  11   4       19.14       20.12      6.95 o
 -10  12   4       42.00       54.40     14.98 o
  -9  12   4       30.30       36.29      8.50 o
  -8  12   4       45.26       59.32      9.89 o
  -7  12   4       20.41       32.11      8.08 o
  -6  12   4        0.04       -0.77      4.56 o
  -5  12   4        2.42        4.52      4.73 o
  -4  12   4        0.94       -1.91      5.47 o
  -3  12   4        0.06       -3.40      5.48 o
  -2  12   4       13.53        7.76      9.85 o
  -1  12   4        7.45        0.70      9.54 o
   0  12   4        0.00       -2.71      5.43 o
   1  12   4        0.08        7.30      7.80 o
   2  12   4        0.00        6.90      6.89 o
   3  12   4        8.11        4.11      6.81 o
   4  12   4       24.47       21.18      7.84 o
   5  12   4        0.04       -9.96      7.99 o
   6  12   4        5.35        8.65      6.65 o
  -9  13   4       10.07       16.80      6.64 o
  -8  13   4        4.00        9.54      6.12 o
  -7  13   4        0.04       -2.45      4.52 o
  -6  13   4        1.69        2.49      5.66 o
  -5  13   4        8.49       13.04     10.25 o
  -4  13   4       17.79       16.68      5.93 o
  -3  13   4        4.07        7.48      5.61 o
  -2  13   4        1.65       -1.94      4.20 o
  -1  13   4       11.09       10.21      9.59 o
   0  13   4       12.11       15.63      8.89 o
   1  13   4       14.98       26.22      8.86 o
   2  13   4       52.24       51.81     12.94 o
   3  13   4        7.24        9.32      7.61 o
   4  13   4        2.33        9.41      8.69 o
   5  13   4        4.02        5.34      5.63 o
  -7  14   4        1.09       -0.79      4.08 o
  -6  14   4        2.94        5.28      5.59 o
  -5  14   4        4.72        0.45     10.63 o
  -4  14   4        4.01        2.94      5.31 o
  -3  14   4        0.83       -2.38      5.06 o
  -2  14   4       27.07       25.17      7.26 o
  -1  14   4       16.64       16.70      6.35 o
   0  14   4       36.95       52.05      9.59 o
   1  14   4       17.29       25.54     11.12 o
   2  14   4        1.10       -0.43      6.77 o
   3  14   4        0.25        4.52      6.27 o
   4  14   4        0.00       -7.28      8.94 o
  -5  15   4        3.16        5.33     11.12 o
  -4  15   4        5.85       18.20      9.20 o
  -3  15   4        3.61       10.02      6.07 o
  -2  15   4        0.00       -1.69      5.24 o
  -1  15   4        1.78       -0.49      4.86 o
   0  15   4        2.68        5.57      6.08 o
   1  15   4       21.77       19.59      9.10 o
 -14   1   5        0.02       -0.27      3.44 o
 -13   1   5        4.44        7.02      4.04 o
 -12   1   5        0.04        1.69      3.32 o
 -11   1   5       17.04       17.50      3.48 o
 -10   1   5      839.42      855.53     20.92 o
  -9   1   5       42.52       35.72      4.73 o
  -8   1   5      619.64      621.96     16.62 o
  -7   1   5       22.92       26.21      4.24 o
  -6   1   5       36.82       36.33      5.30 o
  -5   1   5       95.77      104.99      4.81 o
  -4   1   5       24.17       30.10      2.14 o
  -3   1   5       83.12       82.77      3.61 o
  -2   1   5      266.26      258.53      6.67 o
  -1   1   5       25.75       23.79      2.03 o
   0   1   5      214.74      206.67      6.30 o
   1   1   5      267.59      272.59      6.51 o
   2   1   5       26.58       24.41      2.24 o
   3   1   5        6.28        6.90      2.30 o
   4   1   5       59.83       63.71      4.99 o
   5   1   5       22.27       16.47      3.03 o
   6   1   5      214.64      199.96      9.73 o
   7   1   5        3.12        3.64      3.59 o
   8   1   5        6.34        0.73      3.86 o
   9   1   5        9.49        9.70      4.12 o
  10   1   5        5.12        4.74      4.65 o
 -14   2   5       75.99       96.85     10.96 o
 -13   2   5       15.51       27.37      6.51 o
 -12   2   5        5.24       -0.73      3.61 o
 -11   2   5        8.47        6.48      3.69 o
 -10   2   5      158.25      168.59      9.46 o
  -9   2   5       37.56       39.79      4.77 o
  -8   2   5       45.48       55.55      5.35 o
  -7   2   5        4.14        9.70      2.97 o
  -6   2   5        9.72        7.02      2.66 o
  -5   2   5      336.02      316.41      8.55 o
  -4   2   5       35.82       36.96      3.15 o
  -3   2   5        0.12        2.25      1.62 o
  -2   2   5        0.73       -0.72      1.04 o
  -1   2   5       43.62       31.81      1.78 o
   0   2   5        0.20       -0.55      1.31 o
   1   2   5      783.41      753.78     10.95 o
   2   2   5        1.14       -0.35      2.47 o
   3   2   5       16.64       15.71      2.97 o
   4   2   5        1.26        0.84      2.65 o
   5   2   5       34.74       32.19      4.88 o
   6   2   5       10.87       16.63      6.12 o
   7   2   5        1.62       -2.70      5.35 o
   8   2   5        9.88        6.96      4.37 o
   9   2   5        7.90       16.87      9.78 o
  10   2   5        0.33        3.20      3.52 o
 -14   3   5        3.15        1.79     10.75 o
 -13   3   5        4.41       -3.25      4.30 o
 -12   3   5        0.96       -3.78      2.95 o
 -11   3   5        8.15        3.64      2.57 o
 -10   3   5      378.76      362.65     13.86 o
  -9   3   5      270.34      257.44     11.21 o
  -8   3   5      113.80      113.89      7.45 o
  -7   3   5       56.97       59.57      5.16 o
  -6   3   5        3.61        7.51      2.35 o
  -5   3   5       58.54       53.47      2.99 o
  -4   3   5       49.56       52.88      2.52 o
  -3   3   5       33.69       31.98      7.01 o
  -2   3   5       43.50       52.15      5.82 o
  -1   3   5        2.43        3.84      4.26 o
   0   3   5       27.38       24.85      3.97 o
   1   3   5      659.32      626.93     12.85 o
   2   3   5       40.23       36.50      2.95 o
   3   3   5       17.88       16.21      3.17 o
   4   3   5        3.70        1.56      2.34 o
   5   3   5      133.18      142.86      7.78 o
   6   3   5       51.47       43.23      6.28 o
   7   3   5       15.03       14.00     12.52 o
   8   3   5        3.39        4.03      8.62 o
   9   3   5        7.00       10.05      4.23 o
 -14   4   5       10.24       17.36      7.11 o
 -13   4   5        3.37       -6.98      8.53 o
 -12   4   5        1.76        2.59      5.40 o
 -11   4   5       14.04       20.85      7.76 o
 -10   4   5       31.85       45.93     11.12 o
  -9   4   5      121.35      127.74     16.81 o
  -8   4   5       35.96       25.88      8.85 o
  -7   4   5        4.20       -6.65      7.74 o
  -6   4   5        8.41       10.20      6.47 o
  -5   4   5       19.76        9.56      6.69 o
  -4   4   5       98.96       86.68     13.03 o
  -3   4   5       34.19       38.77      9.11 o
  -2   4   5        1.11       -1.11      6.31 o
  -1   4   5        7.96       12.77      5.10 o
   0   4   5       48.22       45.63      4.85 o
   1   4   5       95.21       84.07      5.82 o
   2   4   5       52.01       53.73      4.20 o
   3   4   5        0.19       -0.52      2.11 o
   4   4   5       16.31       15.24      4.02 o
   5   4   5        0.49       -2.12      3.67 o
   6   4   5        0.96       -4.39      4.56 o
   7   4   5       14.65       15.07      6.62 o
   8   4   5        4.14       11.83     10.93 o
   9   4   5        3.14        9.70     13.13 o
 -14   5   5       39.58       22.11      7.92 o
 -13   5   5       17.68       14.75      6.48 o
 -12   5   5       15.43       10.39      6.43 o
 -11   5   5       79.60       93.32     15.25 o
 -10   5   5       13.27       20.19      9.78 o
  -9   5   5      662.85      694.41     38.86 o
  -8   5   5        2.04        2.07      5.81 o
  -7   5   5       32.65       34.60      9.74 o
  -6   5   5      314.30      309.54     24.02 o
  -5   5   5        2.31        9.22      7.97 o
  -4   5   5      187.28      213.01     20.14 o
  -3   5   5       31.35       39.98      7.60 o
  -2   5   5       41.25       39.06      6.62 o
  -1   5   5      153.30      145.24     16.72 o
   0   5   5       58.22       53.54      4.94 o
   1   5   5       33.78       38.89      4.05 o
   2   5   5       51.47       53.36      4.36 o
   3   5   5       58.52       55.08      7.81 o
   4   5   5       38.74       41.61      5.50 o
   5   5   5        9.05       12.67      5.55 o
   6   5   5       39.15       33.17     11.18 o
   7   5   5        0.15       -5.02      4.79 o
   8   5   5        0.02       -3.33      4.41 o
   9   5   5       11.36        7.27      7.31 o
 -13   6   5       22.53       31.63     10.14 o
 -12   6   5        0.14       -5.66      7.07 o
 -11   6   5        8.71        9.76      8.31 o
 -10   6   5        8.68       28.15     10.36 o
  -9   6   5       11.47       13.89      6.58 o
  -8   6   5      119.75      137.31     18.02 o
  -7   6   5        0.69       -0.34      6.55 o
  -6   6   5        1.40        6.53      8.07 o
  -5   6   5       29.67       23.65      9.82 o
  -4   6   5       24.21       40.00      7.96 o
  -3   6   5       15.23        9.80      6.87 o
  -2   6   5        9.69       13.87      5.13 o
  -1   6   5       10.10        6.99      4.72 o
   0   6   5      353.94      359.07     12.83 o
   1   6   5       64.75       67.58      4.44 o
   2   6   5       83.58       82.79      8.92 o
   3   6   5        3.76        2.57      3.05 o
   4   6   5        1.63       -2.39      3.26 o
   5   6   5        2.06        4.99      5.66 o
   6   6   5        1.68       -2.25      6.03 o
   7   6   5        5.02        1.43      5.13 o
   8   6   5        0.84        0.99      6.03 o
   9   6   5        4.55       16.85      7.02 o
 -13   7   5       13.85        9.94      7.79 o
 -12   7   5        0.32        7.28      8.50 o
 -11   7   5        6.95       19.20     10.18 o
 -10   7   5       40.33       60.90     14.96 o
  -9   7   5      159.11      163.00     20.74 o
  -8   7   5       29.87       46.51     11.75 o
  -7   7   5        0.01        1.32      6.34 o
  -6   7   5       15.18       30.56     10.80 o
  -5   7   5      158.81      165.74     20.37 o
  -4   7   5        0.57       -1.05      5.89 o
  -3   7   5       18.64       10.83      5.42 o
  -2   7   5        9.27       11.16      4.99 o
  -1   7   5        0.11       -6.62      7.39 o
   0   7   5       68.40       73.98     13.60 o
   1   7   5      199.60      197.63     20.90 o
   2   7   5       66.79       57.25      7.72 o
   3   7   5       23.04       19.32      5.07 o
   4   7   5        7.35        6.89      2.86 o
   5   7   5        3.83        9.08      5.46 o
   6   7   5       75.98       76.14     10.71 o
   7   7   5        0.23       -0.30      5.27 o
   8   7   5        3.10        8.46      5.67 o
 -12   8   5        3.05       23.07     11.00 o
 -11   8   5        4.36        9.83      9.61 o
 -10   8   5       10.39       16.11      9.24 o
  -9   8   5       30.63       35.52     11.70 o
  -8   8   5       78.79       92.69     16.85 o
  -7   8   5       13.44       13.35      9.40 o
  -6   8   5       35.33       37.02     12.04 o
  -5   8   5        8.68       14.63      7.50 o
  -4   8   5        0.35       -1.80      5.38 o
  -3   8   5       15.92       32.31      7.13 o
  -2   8   5        7.08        1.03      3.98 o
  -1   8   5        3.00        2.25      5.77 o
   0   8   5       81.98       81.38     14.90 o
   1   8   5        0.22      -10.51      7.65 o
   2   8   5       17.47       15.94      4.94 o
   3   8   5       60.02       54.01      7.91 o
   4   8   5        1.90        2.24      2.80 o
   5   8   5        7.91        7.36     10.13 o
   6   8   5        0.26       -3.89      4.84 o
   7   8   5        4.32        3.21      4.68 o
   8   8   5        0.03        3.62      4.82 o
 -12   9   5        3.76        3.54      8.06 o
 -11   9   5        0.02       10.32     10.04 o
 -10   9   5       26.87       41.77     12.47 o
  -9   9   5      120.48      121.73     18.80 o
  -8   9   5        0.93        2.92      8.59 o
  -7   9   5       19.83       31.23     12.42 o
  -6   9   5       13.56       15.71      6.86 o
  -5   9   5       67.60       57.56      9.37 o
  -4   9   5       24.78       27.50      7.10 o
  -3   9   5      103.18      110.35     16.06 o
  -2   9   5        5.17       10.42      5.48 o
  -1   9   5      102.77      106.68     11.64 o
   0   9   5       31.28       41.80     11.34 o
   1   9   5       51.15       43.28     11.39 o
   2   9   5        4.30        3.41      6.45 o
   3   9   5        9.31        4.42      4.23 o
   4   9   5       21.58       23.41      9.36 o
   5   9   5        1.56        3.51      5.22 o
   6   9   5        1.87        9.84      6.14 o
   7   9   5       16.70       19.10      6.54 o
 -11  10   5       27.62       61.59     16.17 o
 -10  10   5        2.60       -6.64     10.01 o
  -9  10   5        3.77       -1.42      6.96 o
  -8  10   5        0.12        8.44     10.97 o
  -7  10   5        6.45       18.05      7.07 o
  -6  10   5       40.65       40.81      9.24 o
  -5  10   5       96.05      110.45     16.44 o
  -4  10   5        8.22       17.11      6.89 o
  -3  10   5       57.26       57.36      9.25 o
  -2  10   5        2.26        1.24      5.62 o
  -1  10   5       50.93       52.22      8.72 o
   0  10   5       37.39       35.59     11.03 o
   1  10   5       99.61       99.94     16.91 o
   2  10   5       22.45       29.54      9.70 o
   3  10   5       13.59       20.54      9.63 o
   4  10   5       23.22       35.24     12.78 o
   5  10   5       35.72       23.14      8.86 o
   6  10   5       13.62       15.52     16.14 o
 -10  11   5       15.77        4.01      8.28 o
  -9  11   5        2.14        5.30      9.82 o
  -8  11   5       18.09       26.03      7.84 o
  -7  11   5       13.39       27.47      7.63 o
  -6  11   5       26.80       31.50      8.14 o
  -5  11   5       11.84       19.73      7.91 o
  -4  11   5        3.47        1.66      4.32 o
  -3  11   5       48.05       56.46      9.66 o
  -2  11   5       31.22       31.19      7.52 o
  -1  11   5       23.21       29.74      7.70 o
   0  11   5       71.42       69.68     14.28 o
   1  11   5        6.92        6.88      7.40 o
   2  11   5       24.86       25.03     10.03 o
   3  11   5        8.28        5.10      6.12 o
   4  11   5        3.72        1.45      6.23 o
   5  11   5        0.16       -0.44      4.88 o
  -9  12   5        9.32       21.58      8.10 o
  -8  12   5       11.62       10.95      6.49 o
  -7  12   5        1.17        3.21      4.92 o
  -6  12   5        0.00        4.73      5.98 o
  -5  12   5        0.24        0.88      5.23 o
  -4  12   5       29.73       47.63      9.36 o
  -3  12   5       29.31       26.58      7.07 o
  -2  12   5       53.00       59.12     10.19 o
  -1  12   5       40.02       55.64     14.54 o
   0  12   5       10.62       14.46      7.88 o
   1  12   5       32.59       30.75     10.43 o
   2  12   5       11.42       17.28      8.83 o
   3  12   5        1.88       -4.50      6.69 o
   4  12   5       11.56       19.79      9.10 o
  -7  13   5        0.00        0.48      9.25 o
  -6  13   5        1.52       -6.74      5.56 o
  -5  13   5        9.01        8.54      5.47 o
  -4  13   5       26.15       20.73      6.43 o
  -3  13   5       19.45       33.23     10.61 o
  -2  13   5        4.40        4.96      5.21 o
  -1  13   5        1.71       -0.11      5.69 o
   0  13   5       65.04       64.07     11.29 o
   1  13   5        4.95        6.00      6.66 o
   2  13   5        4.97       12.16      8.27 o
   3  13   5       29.04       29.06     10.84 o
  -5  14   5        1.58        7.61     11.83 o
  -4  14   5       60.53       76.45     19.52 o
  -3  14   5        0.22       -2.08      5.60 o
  -2  14   5        0.08       -2.97      5.16 o
  -1  14   5        0.06       -5.89      5.80 o
   0  14   5       59.98       71.80     11.62 o
 -14   0   6       17.56       14.65      6.80 o
 -13   0   6       10.66       15.28      4.70 o
 -12   0   6        6.05        4.60      3.98 o
 -11   0   6       51.89       64.33      8.27 o
 -10   0   6       34.34       40.47      6.41 o
  -9   0   6        7.53        5.75      3.19 o
  -8   0   6       57.07       42.76      5.98 o
  -7   0   6        3.28        1.83      2.74 o
  -6   0   6       24.29       23.19      4.63 o
  -5   0   6      330.33      343.15      9.40 o
  -4   0   6        0.62        0.37      1.60 o
  -3   0   6       24.77       22.27      3.03 o
  -2   0   6       49.69       46.87      4.01 o
  -1   0   6       93.92       91.07      4.75 o
   0   0   6       52.33       59.67      4.65 o
   1   0   6      771.82      721.86     23.07 o
   2   0   6       96.82       93.67      9.01 o
   3   0   6        5.47        8.79      3.44 o
   4   0   6        2.43       -2.37      7.81 o
   5   0   6        3.50        0.80      3.71 o
   6   0   6        3.75        2.05      3.49 o
   7   0   6        2.13        7.81      6.65 o
   8   0   6        1.24        5.60      5.55 o
 -14   1   6       15.89       18.68      7.52 o
 -13   1   6        7.51       12.30      3.04 o
 -12   1   6        2.22        6.43      2.64 o
 -11   1   6       43.32       35.49      4.19 o
 -10   1   6       48.16       56.47      5.31 o
  -9   1   6       15.75       15.81      3.22 o
  -8   1   6       23.90       18.74      3.38 o
  -7   1   6       14.03        7.79      2.50 o
  -6   1   6       96.73       86.80      5.51 o
  -5   1   6       12.01       15.82      2.85 o
  -4   1   6        0.93        0.45      3.68 o
  -3   1   6        6.03        5.57      2.17 o
  -2   1   6        3.62        6.70      1.83 o
  -1   1   6      239.97      274.50      6.63 o
   0   1   6     1073.88     1067.02     13.59 o
   1   1   6        0.22       -0.37      2.16 o
   2   1   6      330.82      308.82      9.91 o
   3   1   6        5.41        4.52      2.90 o
   4   1   6       18.25       22.97      3.74 o
   5   1   6        1.68       -0.22      2.66 o
   6   1   6        0.72        1.24      3.21 o
   7   1   6        1.14       -0.80      3.53 o
   8   1   6       20.54       29.39      8.17 o
 -13   2   6        0.02       -1.06      6.83 o
 -12   2   6        1.01       -1.11      3.20 o
 -11   2   6        0.05       -3.64      3.21 o
 -10   2   6        4.67        2.91      2.54 o
  -9   2   6       29.42       35.72      4.55 o
  -8   2   6       32.31       33.45      4.41 o
  -7   2   6       40.96       52.40      5.48 o
  -6   2   6        1.28        0.89      2.92 o
  -5   2   6        0.04        1.05      2.64 o
  -4   2   6      118.52      111.70      5.18 o
  -3   2   6       60.03       67.36      4.93 o
  -2   2   6        3.39        1.20      1.84 o
  -1   2   6       20.55       19.22      2.40 o
   0   2   6      171.32      162.76      6.92 o
   1   2   6      152.67      158.52      7.00 o
   2   2   6       30.58       28.17      3.03 o
   3   2   6        0.12       -0.88      2.12 o
   4   2   6       16.14       13.35      3.01 o
   5   2   6        0.56       -5.00      3.90 o
   6   2   6        2.43        0.71      4.07 o
   7   2   6        0.98        2.47      4.68 o
   8   2   6        2.11        4.95      5.86 o
 -13   3   6        7.08        0.90      9.55 o
 -12   3   6        0.77       -1.40      3.07 o
 -11   3   6        1.73       -2.15      2.90 o
 -10   3   6       90.10       97.03      7.54 o
  -9   3   6        8.94        6.36      2.63 o
  -8   3   6        3.85        3.33      2.73 o
  -7   3   6       81.58       79.77      6.02 o
  -6   3   6       79.51       70.04      5.70 o
  -5   3   6       15.54       16.05      4.95 o
  -4   3   6      109.09      116.23      5.96 o
  -3   3   6       13.79       14.92      2.57 o
  -2   3   6       87.31       81.08      5.31 o
  -1   3   6      367.18      379.43     10.60 o
   0   3   6      323.18      320.06     11.10 o
   1   3   6       58.22       60.06      5.09 o
   2   3   6       43.70       45.10      4.52 o
   3   3   6       23.49       27.05      4.14 o
   4   3   6        1.02        1.40      4.57 o
   5   3   6        0.14        5.24      6.07 o
   6   3   6       34.02       36.86      8.69 o
   7   3   6        6.79       12.06      8.88 o
   8   3   6       16.89       14.94      6.35 o
 -13   4   6        0.68       -6.58      8.31 o
 -12   4   6        9.19        6.20      6.48 o
 -11   4   6        2.83        5.40      6.79 o
 -10   4   6        2.23       22.57      9.80 o
  -9   4   6        2.33        9.57      8.39 o
  -8   4   6        4.91       -0.20      6.64 o
  -7   4   6        0.21       -5.82      6.92 o
  -6   4   6        0.02       -7.27      6.54 o
  -5   4   6      146.84      141.60     16.36 o
  -4   4   6        0.03       -3.90      5.81 o
  -3   4   6        9.70       15.02      4.79 o
  -2   4   6        0.06        2.98      3.22 o
  -1   4   6        1.56        4.15      2.88 o
   0   4   6      108.41      104.15      6.48 o
   1   4   6       14.54       16.49      3.20 o
   2   4   6       14.27       15.84      3.76 o
   3   4   6       13.12       13.03      4.74 o
   4   4   6       14.39       10.90      5.31 o
   5   4   6        4.39        4.54      4.59 o
   6   4   6       30.92       26.02      6.67 o
   7   4   6        6.09        9.08      7.28 o
 -13   5   6        4.90       -3.45      8.82 o
 -12   5   6        5.51        5.38      4.94 o
 -11   5   6        3.61        4.66      5.78 o
 -10   5   6       16.44       27.95      9.92 o
  -9   5   6        8.49       24.85      9.62 o
  -8   5   6        6.46      -10.52      8.61 o
  -7   5   6        0.13       -0.47      6.71 o
  -6   5   6        4.56        3.99      6.48 o
  -5   5   6       11.10       19.62      8.65 o
  -4   5   6       36.53       44.28      8.15 o
  -3   5   6       18.43       17.77      5.62 o
  -2   5   6       35.61       39.90      5.62 o
  -1   5   6       64.80       67.87      5.45 o
   0   5   6      304.88      323.35     12.35 o
   1   5   6      186.09      180.35     10.97 o
   2   5   6       19.51       14.13      3.69 o
   3   5   6        0.44       -0.73      2.82 o
   4   5   6        0.57       -4.36      4.89 o
   5   5   6       39.04       39.51      7.72 o
   6   5   6        3.44        4.39      4.83 o
   7   5   6        1.58       13.10     18.74 o
 -12   6   6        0.00       11.34      8.51 o
 -11   6   6        0.00       25.61     11.17 o
 -10   6   6        4.82       12.37      9.13 o
  -9   6   6        6.07       17.35      8.94 o
  -8   6   6       15.75       15.35      8.24 o
  -7   6   6       12.73        8.80      6.43 o
  -6   6   6       13.89        7.59      7.34 o
  -5   6   6       93.39      101.36     16.01 o
  -4   6   6        6.94       12.05      5.51 o
  -3   6   6       51.61       41.33      7.93 o
  -2   6   6       14.57       11.54      5.36 o
  -1   6   6       33.34       27.95      3.98 o
   0   6   6        7.62       11.48      4.67 o
   1   6   6        0.09        1.30      3.84 o
   2   6   6        1.48        3.31      3.04 o
   3   6   6        0.01       -1.94      3.03 o
   4   6   6        9.95        9.98      3.60 o
   5   6   6        2.93        4.85      4.47 o
   6   6   6       14.98       11.23      5.21 o
   7   6   6        6.85       10.89      5.95 o
 -12   7   6        9.62       29.94     12.18 o
 -11   7   6       20.53       30.52     11.48 o
 -10   7   6        0.33        8.99      7.85 o
  -9   7   6      214.59      227.77     24.82 o
  -8   7   6        7.36        0.00      6.66 o
  -7   7   6       13.57       13.53      9.06 o
  -6   7   6       63.94       78.65     15.26 o
  -5   7   6        2.03        6.10      4.78 o
  -4   7   6        1.39        4.54      6.85 o
  -3   7   6       38.84       30.17     10.00 o
  -2   7   6       10.81        2.26      8.93 o
  -1   7   6      164.03      159.94     14.01 o
   0   7   6       36.00       51.37      8.30 o
   1   7   6       71.17       84.89     10.08 o
   2   7   6       18.17        8.37      4.75 o
   3   7   6       14.12       18.18      4.70 o
   4   7   6       16.00       10.80     12.47 o
   5   7   6        0.05       -1.68      4.28 o
   6   7   6        2.91       -2.68      5.13 o
 -11   8   6        0.92       25.87     12.20 o
 -10   8   6       24.66       18.28      9.14 o
  -9   8   6        1.04        5.50      6.38 o
  -8   8   6        0.49        6.65      7.16 o
  -7   8   6       42.13       33.67     11.83 o
  -6   8   6      148.74      177.40     26.41 o
  -5   8   6        4.06        5.16      5.11 o
  -4   8   6       33.28       43.91      9.23 o
  -3   8   6        4.03        4.48      5.15 o
  -2   8   6       10.03       15.38      5.64 o
  -1   8   6       16.31       10.99      5.51 o
   0   8   6       37.13       34.84     10.93 o
   1   8   6        2.06        7.44      4.61 o
   2   8   6        1.08        5.20      4.02 o
   3   8   6        0.12        0.72      3.28 o
   4   8   6        1.33        6.81      5.14 o
   5   8   6       43.17       50.98      9.90 o
   6   8   6        7.77        9.37      8.06 o
 -10   9   6        6.17        2.49      6.83 o
  -9   9   6        4.52        0.02      7.50 o
  -8   9   6        0.43       11.48      8.88 o
  -7   9   6        0.30        7.23      6.13 o
  -6   9   6        2.50        3.89      5.30 o
  -5   9   6       55.22       66.31     10.22 o
  -4   9   6        2.53        2.07      4.46 o
  -3   9   6       26.38       24.53      6.59 o
  -2   9   6       14.48       20.81      6.21 o
  -1   9   6       28.02       21.07      6.85 o
   0   9   6       49.08       51.82     12.69 o
   1   9   6       66.96       68.50      9.37 o
   2   9   6        4.23        2.67      5.84 o
   3   9   6        0.02       -5.37      6.61 o
   4   9   6        1.33        3.61      5.43 o
   5   9   6       11.05       -3.07      5.86 o
 -10  10   6        0.25       16.86     10.77 o
  -9  10   6        5.56       23.65     11.57 o
  -8  10   6        3.79        7.37      5.20 o
  -7  10   6       16.24       13.84      5.79 o
  -6  10   6       54.36       50.67      9.54 o
  -5  10   6        1.86        6.44      5.89 o
  -4  10   6        9.22       19.36      6.87 o
  -3  10   6        0.67       -0.72      5.03 o
  -2  10   6        0.90       -4.25      8.51 o
  -1  10   6       37.97       25.19      7.34 o
   0  10   6       24.48       40.67     13.24 o
   1  10   6        0.08        6.00      8.99 o
   2  10   6        1.88        6.92      9.05 o
   3  10   6        1.23      -12.33      9.42 o
   4  10   6       12.70        6.87     13.92 o
  -8  11   6        6.29       17.31      6.76 o
  -7  11   6        2.89       11.65      8.32 o
  -6  11   6        0.00        8.65      8.04 o
  -5  11   6       68.11       74.66     11.15 o
  -4  11   6       73.23       83.51     12.08 o
  -3  11   6       48.05       42.82      8.75 o
  -2  11   6        4.53        8.53      5.77 o
  -1  11   6        1.79       -5.54      6.15 o
   0  11   6       25.54       39.23      8.64 o
   1  11   6        3.06       -4.87      5.86 o
   2  11   6       25.72       21.67      9.84 o
   3  11   6       20.48       30.32     11.74 o
  -7  12   6        0.67        5.79      6.63 o
  -6  12   6        2.13        9.88     12.96 o
  -5  12   6       17.98       17.38     17.89 o
  -4  12   6        1.57        3.74      5.45 o
  -3  12   6        0.11       -0.34      5.11 o
  -2  12   6        2.37        1.27      4.92 o
  -1  12   6        4.23       -2.75      4.69 o
   0  12   6        0.02       -5.25      8.80 o
   1  12   6        2.13        7.55      8.08 o
  -3  13   6        3.33        0.05     12.23 o
 -12   1   7        1.51       10.53      3.95 o
 -11   1   7        0.31       -4.76      3.42 o
 -10   1   7       92.00       92.63      8.15 o
  -9   1   7       65.67       59.58      6.59 o
  -8   1   7       50.55       58.57      6.55 o
  -7   1   7        3.47        5.98      3.07 o
  -6   1   7       78.35       85.80      7.44 o
  -5   1   7       51.09       43.18      5.20 o
  -4   1   7       32.85       27.93      4.45 o
  -3   1   7        1.58       -0.34      1.96 o
  -2   1   7        3.84        4.33      3.93 o
  -1   1   7        1.41        4.07      2.16 o
   0   1   7       41.90       41.61      4.35 o
   1   1   7       37.38       41.08      4.80 o
   2   1   7       33.01       38.29      4.69 o
   3   1   7        5.50        9.14      3.05 o
   4   1   7        1.12        3.85      3.04 o
   5   1   7        4.12        3.21      3.29 o
   6   1   7        8.52       17.19      6.14 o
 -12   2   7        3.69        0.36      3.10 o
 -11   2   7        0.01       -3.22      3.38 o
 -10   2   7        9.97       10.82      3.92 o
  -9   2   7        7.39        7.49      3.36 o
  -8   2   7        5.84        7.43      3.39 o
  -7   2   7        0.18        3.85      3.12 o
  -6   2   7       10.09       10.40      3.52 o
  -5   2   7      221.97      202.42     13.49 o
  -4   2   7        1.15        2.24      2.32 o
  -3   2   7        0.08        2.58      2.64 o
  -2   2   7       23.85       17.19      3.07 o
  -1   2   7       47.87       36.32      3.27 o
   0   2   7       38.83       27.04      3.07 o
   1   2   7       13.05        7.61      2.53 o
   2   2   7        8.63       10.64      4.94 o
   3   2   7       12.13       11.96      4.78 o
   4   2   7        0.30       -2.90      3.59 o
   5   2   7        1.01        5.00      7.55 o
   6   2   7       12.06        9.25      3.72 o
 -12   3   7        3.25        3.77      6.68 o
 -11   3   7        0.12       -1.69      3.26 o
 -10   3   7       14.89       20.84      5.55 o
  -9   3   7        0.07        5.17      3.70 o
  -8   3   7        1.73        3.79      3.79 o
  -7   3   7       11.82        9.51      4.29 o
  -6   3   7       66.48       75.07      9.04 o
  -5   3   7        7.33        8.08      4.47 o
  -4   3   7       61.68       59.16      7.03 o
  -3   3   7        1.69        2.69      5.01 o
  -2   3   7        7.62       11.48      2.36 o
  -1   3   7       15.94       15.66      2.28 o
   0   3   7        3.88        1.26      1.84 o
   1   3   7       64.25       52.98      5.37 o
   2   3   7       17.91       15.28      3.79 o
   3   3   7        0.81        2.11      4.00 o
   4   3   7        0.00        4.20      3.14 o
   5   3   7        0.10      -10.14      5.78 o
 -12   4   7        5.11        8.79      6.63 o
 -11   4   7        7.52       -1.56      4.81 o
 -10   4   7       16.19       31.28      9.75 o
  -9   4   7       72.13       86.68     14.25 o
  -8   4   7        2.66        1.32      5.05 o
  -7   4   7        3.16       -4.63      6.41 o
  -6   4   7        1.47        9.01      5.04 o
  -5   4   7        0.29        6.73      5.40 o
  -4   4   7        6.97        5.10      4.10 o
  -3   4   7       11.77        9.48      3.66 o
  -2   4   7        1.13        1.62      2.66 o
  -1   4   7        9.00        5.38      1.82 o
   0   4   7        1.59       -0.99      2.63 o
   1   4   7       32.89       29.76      5.09 o
   2   4   7       34.23       25.68     13.24 o
   3   4   7        4.67        7.33      5.14 o
   4   4   7        0.23       -0.40      4.27 o
   5   4   7        1.27       -5.31      4.38 o
 -11   5   7        0.01        6.99      7.02 o
 -10   5   7        4.70       11.87      7.81 o
  -9   5   7       34.99       70.59     14.31 o
  -8   5   7       24.82       34.72      9.63 o
  -7   5   7       49.56       42.86     11.15 o
  -6   5   7       98.55      103.36     15.70 o
  -5   5   7        0.04        7.74      5.77 o
  -4   5   7       52.50       52.85      6.80 o
  -3   5   7        4.18       11.84      4.15 o
  -2   5   7        3.89        4.40      3.25 o
  -1   5   7       43.36       42.95      6.14 o
   0   5   7        6.50        3.73      2.76 o
   1   5   7       23.23       16.23      4.28 o
   2   5   7        0.07        2.42      3.56 o
   3   5   7       16.62       26.86      6.89 o
   4   5   7        0.02       -1.59      4.66 o
   5   5   7        4.22        8.11      5.75 o
 -11   6   7        4.91       20.28     10.03 o
 -10   6   7        2.15        7.37      7.80 o
  -9   6   7        0.17        1.02      5.55 o
  -8   6   7        1.50       -4.93      8.37 o
  -7   6   7       10.48       11.04      8.15 o
  -6   6   7       25.89       29.65      7.66 o
  -5   6   7        7.32        4.51      4.83 o
  -4   6   7        7.67       11.40      6.00 o
  -3   6   7        0.39        5.01      4.06 o
  -2   6   7       14.03        5.63      3.74 o
  -1   6   7       45.78       45.93      6.93 o
   0   6   7        0.99        2.45      3.05 o
   1   6   7       19.18       17.54      4.67 o
   2   6   7        2.79       -0.66      2.82 o
   3   6   7        0.51       -5.58      3.81 o
   4   6   7        4.32        1.56      4.64 o
 -10   7   7        0.03        3.24      7.75 o
  -9   7   7        0.52       -0.38      6.16 o
  -8   7   7        2.13        5.10      6.99 o
  -7   7   7        1.18        0.18      6.76 o
  -6   7   7       44.94       58.21     10.08 o
  -5   7   7        0.00       -0.94      4.85 o
  -4   7   7       24.17       23.57      7.33 o
  -3   7   7        0.69        1.14      4.09 o
  -2   7   7       29.76       35.31      6.18 o
  -1   7   7        7.60        4.33      3.89 o
   0   7   7       14.51       11.79      4.35 o
   1   7   7        2.79       -0.96      3.04 o
   2   7   7        0.04       -4.29      3.65 o
   3   7   7        0.38        2.59      3.69 o
   4   7   7        0.15       11.80      6.74 o
  -9   8   7        2.88        0.63      7.42 o
  -8   8   7        2.32        4.80      7.43 o
  -7   8   7       17.74       17.01      7.07 o
  -6   8   7        4.36        7.32      5.96 o
  -5   8   7        0.01        6.22      5.62 o
  -4   8   7        4.21       -0.25      4.66 o
  -3   8   7       13.12        8.09      5.59 o
  -2   8   7        0.78        0.00      7.04 o
  -1   8   7        1.41        4.53      4.37 o
   0   8   7       35.91       38.55      6.05 o
   1   8   7        0.60        4.94      4.52 o
   2   8   7        0.43        4.93      3.72 o
   3   8   7        3.16        1.46      4.94 o
  -8   9   7        5.74        4.83     12.10 o
  -7   9   7       19.85       14.52      6.53 o
  -6   9   7        6.51        6.85      5.23 o
  -5   9   7       26.14       17.42      6.82 o
  -4   9   7       31.23       34.26      8.44 o
  -3   9   7       26.55       24.91      7.15 o
  -2   9   7        2.47        2.68      5.86 o
  -1   9   7       42.33       41.95      6.87 o
   0   9   7       13.35       17.60      5.05 o
   1   9   7       22.48       21.17      6.18 o
   2   9   7        0.26       -2.88      5.06 o
  -7  10   7        0.19       -2.01      7.29 o
  -6  10   7        1.99        4.23      8.16 o
  -5  10   7        9.01       12.40      6.16 o
  -4  10   7       15.00       19.57      6.84 o
  -3  10   7        9.89        4.06      9.04 o
  -2  10   7        0.89        3.37      4.91 o
  -1  10   7        3.13        7.54      5.29 o
   0  10   7        9.81       18.65      5.19 o
  -4  11   7        7.82       10.33     10.05 o
  -3  11   7       15.12       11.10      9.68 o
 -10   0   8        1.45       -1.36      4.91 o
  -9   0   8        4.76       19.14      9.54 o
  -8   0   8        0.46       -7.23      6.84 o
  -7   0   8        9.31        1.78      5.79 o
  -6   0   8       18.32        9.91      8.38 o
  -5   0   8       20.67       46.35     11.97 o
  -4   0   8        0.95       -4.20      4.22 o
  -3   0   8        0.83        6.72      5.97 o
  -2   0   8        8.66        4.65      6.31 o
  -1   0   8        8.11        3.78      4.92 o
   0   0   8       15.46       15.06      5.59 o
   1   0   8       24.55       19.98      7.40 o
   2   0   8       21.73       35.51     10.64 o
   3   0   8       12.24       17.54      8.21 o
 -10   1   8       11.92        8.60      5.36 o
  -9   1   8       18.30       25.22      6.46 o
  -8   1   8        0.00       -2.82      3.30 o
  -7   1   8        0.02       -0.75      3.48 o
  -6   1   8        2.32       -3.96      4.85 o
  -5   1   8       19.58       17.88      6.10 o
  -4   1   8        3.50        7.72      4.48 o
  -3   1   8        0.44        0.85      3.23 o
  -2   1   8        2.95        2.95      2.70 o
  -1   1   8       11.42        6.14      3.50 o
   0   1   8       43.52       38.69      8.09 o
   1   1   8       30.15       22.97      8.01 o
   2   1   8       36.64       55.86      8.62 o
   3   1   8        0.01        9.44      7.10 o
 -10   2   8        2.11        3.56      3.74 o
  -9   2   8       11.82       15.73      5.82 o
  -8   2   8        7.87       -0.59      4.04 o
  -7   2   8       16.06       20.57      8.84 o
  -6   2   8        0.01       -3.49      5.94 o
  -5   2   8        1.23        5.55      4.28 o
  -4   2   8       14.69       17.15      5.96 o
  -3   2   8       20.06       26.36      5.16 o
  -2   2   8        1.48        3.67      2.80 o
  -1   2   8        1.86        4.22      3.15 o
   0   2   8       28.83       39.53     11.22 o
   1   2   8       51.03       47.84     11.52 o
   2   2   8       21.58       26.66      8.39 o
   3   2   8        2.29        5.02      4.50 o
 -10   3   8        5.15        6.23      6.62 o
  -9   3   8       12.39       20.96      8.65 o
  -8   3   8        0.70        1.61      4.58 o
  -7   3   8        1.89        8.71      6.90 o
  -6   3   8        7.20        6.53      7.68 o
  -5   3   8       11.50       12.04      5.91 o
  -4   3   8       15.94       17.29      5.82 o
  -3   3   8        3.94        3.63      5.08 o
  -2   3   8        5.27       11.62      5.00 o
  -1   3   8        8.61        3.49      3.67 o
   0   3   8        4.90        1.82      5.73 o
   1   3   8        4.27       10.30      5.13 o
   2   3   8       11.90       17.87      7.79 o
  -9   4   8        0.88       -3.66      6.80 o
  -8   4   8        0.05        7.38      9.06 o
  -7   4   8       11.88        0.47      7.10 o
  -6   4   8        1.85        3.79      4.96 o
  -5   4   8        5.03       14.32      6.39 o
  -4   4   8        4.82       -1.14      5.98 o
  -3   4   8        1.23        4.73      3.49 o
  -2   4   8        0.00        1.32      4.18 o
  -1   4   8        1.38        3.69      4.32 o
   0   4   8        7.66       11.56      4.20 o
   1   4   8        8.96        9.56      4.88 o
   2   4   8        0.94        0.44      8.99 o
  -9   5   8        0.00        2.35      4.22 o
  -8   5   8        0.28       -8.51      4.84 o
  -7   5   8        5.95       11.76      5.27 o
  -6   5   8        0.00        0.46      4.54 o
  -5   5   8        8.92        6.79      3.84 o
  -4   5   8        0.39        2.97     10.22 o
  -3   5   8        2.96        8.27      5.46 o
  -2   5   8        4.84        3.96      4.17 o
  -1   5   8        3.72        4.07      3.58 o
   0   5   8        6.04        4.93      2.94 o
   1   5   8        0.27        1.48      3.80 o
  -8   6   8        0.00       -0.43      6.93 o
  -7   6   8        0.19        2.76      4.77 o
  -6   6   8       16.59       17.41      5.10 o
  -5   6   8       23.08       25.24      5.98 o
  -4   6   8        4.91        6.62      6.61 o
  -3   6   8        5.92       12.65      7.58 o
  -2   6   8       16.42       12.88      4.19 o
  -1   6   8        0.87       -3.64      3.28 o
   0   6   8        1.12        1.15      3.32 o
   1   6   8        0.09        0.93      3.27 o
  -7   7   8       11.81       24.27      7.82 o
  -6   7   8        3.10        9.90      4.56 o
  -5   7   8        0.82        1.28      3.91 o
  -4   7   8        0.63        3.44      4.12 o
  -3   7   8        0.51       -1.24      3.67 o
  -2   7   8        1.15        4.70      4.19 o
  -1   7   8        4.33        8.80      3.67 o
   0   7   8        7.01        3.80      3.20 o
  -5   8   8       23.44       25.51      7.35 o
  -4   8   8        4.10        6.54      5.03 o
  -3   8   8        3.87        0.32      5.99 o
  -6   1   9        5.04        4.78      4.54 o
  -5   1   9        3.00        2.07      3.95 o
  -4   1   9        0.71       11.49      4.52 o
  -3   1   9       11.18        9.05      5.19 o
  -5   2   9       21.67       28.67      7.43 o
  -4   2   9        1.82        5.42      4.67 o
 
